# Supplementary material for: Interactome analysis identifies a new paralogue of XRCC4 in non-homologous end joining DNA repair pathway
Source: Nat Commun. 2015 Feb 11;6:6233. doi: 10.1038/ncomms7233 (PMC4339890; doi:10.1038/ncomms7233)
Supplement: Supplementary Data 1 — Systematic analysis of non-homologous end joining complexes. The numbers of peptides identified by mass spectrometry are average from two experiments. [file ncomms7233-s2.xlsx]

## Sheet: Table S1
Supplementary data 1. Systematic analysis of non-homologous end joining complexes. The numbers of peptides identified by mass spectrometry are average from two experiments.
Gene symbol	Baits
	PAXIP1	POLM	POLL	LIG4	XRCC4	PARP1	PNKP	NHEJ1	XRCC5	APLF	RIF1	DNTT	PARP3	TDP2	XRCC6	TDP1	DCLRE1C	TP53BP1	WRN	CONTROL
ABHD10	0	0	0	0	0	0	12.5	0	0	0	0	0	0	0	0	0	0	0	0	0
ACAD11	0	0	0	0	0	0	0	0	0	4.5	0	0	0	0	0	0	0	0	0	0
ACTA1	4.5	7.5	0	7	0	1	0	0	8.5	0	8.5	25	10	7.5	5.5	1	7	1	11.5	7.5
ACTA2	0	7.5	0	7	0	1	0	0	8.5	0	8.5	25	10	0	0	1	7	1	11.5	7.5
ACTB	4.5	7.5	0	7	3.5	1	0	0	8.5	0	8.5	25	10	7.5	5.5	1	7	1	11.5	14.5
ACTBL2	0	0	0	0	0	1	0	0	0	0	0	0	2.5	0	2.5	0	0	1	0	0
ACTC1	4.5	7.5	0	7	0	1	0	0	8.5	0	8.5	25	10	7.5	5.5	1	7	1	11.5	7.5
ACTG1	4.5	7.5	0	7	3.5	1	0	0	8.5	0	8.5	25	10	7.5	5.5	1	7	1	11.5	14.5
ACTG2	0	7.5	0	7	0	1	0	0	8.5	0	8.5	25	10	0	0	1	7	1	11.5	7.5
ACTR2	0	0	0	0	0	0	0	0	0	0	0	1.5	0	0	0	0	0	0	0	0
ACTR3	0	0	0	0	0	0	0	0	0	0	0	2	0	0	0	0	0	0	0	0
AGGF1	0	0	0	0	0	0	1.5	0	0	0	0	0	0	0	0	0	0	0	0	0
AGTPBP1	0	0	0	0	0	0	16.5	0	0	0	0	0	0	0	0	0	0	0	0	0
AIFM1	4	13.5	7	15.5	0	0	0	0	3.5	0	0	10.5	0	12	0	0	0	0	0	0
AKAP8	0	3.5	0	0	0	0	0	0	0	0	0	0	0	0	0	0	0	0	0	0
AKAP8L	0	12.5	0	0	0	0	0	0	0	0	0	5.5	0	1.5	0	0	0	0	0	0
ALDH1B1	0	0	0	0	0	0	0	0	0	0	0	0	0	2.5	0	0	0	0	0	0
ALG1	0	0	0	0	0	0	0	0	0	0	0	0	0	2	0	0	0	0	0	0
ALG13	0	3	0	0	0	0	0	0	0	0	0	0	0	0	0	0	0	0	0	4.5
ALKBH4	0	0	0	0	0	0	0	0	0	0	0	0	0	8	0	0	0	0	0	0
ALMS1	0	0	0	0	0	0	0	0	0	0	2	0	0	0	0	0	0	0	0	0
ANAPC1	63.5	0	0	0	0	0	0	0	0	0	0	0	0	0	0	0	0	0	0	0
ANAPC10	5	0	0	0	0	0	0	0	0	0	0	0	0	0	0	0	0	0	0	0
ANAPC13	1	0	0	0	0	0	0	0	0	0	0	0	0	0	0	0	0	0	0	0
ANAPC16	3.5	0	0	0	0	0	0	0	0	0	0	0	0	0	0	0	0	0	0	0
ANAPC2	10.5	0	0	0	0	0	0	0	0	0	0	0	0	0	0	0	0	0	0	0
ANAPC4	23.5	0	0	0	0	0	0	0	0	0	0	0	0	0	0	0	0	0	0	0
ANAPC5	27.5	0	0	0	0	0	0	0	0	0	0	0	0	0	0	0	0	0	0	0
ANAPC7	20.5	0	0	0	0	0	0	0	0	0	0	0	0	0	0	0	0	0	0	0
ANP32B	0	0	0	0	3	0	0	0	0	0	0	0	0	0	0	0	0	0	0	0
APLF	0	0	0	8	0	0	0	2.5	1	46	0	0	0	0	1.5	0	0	0	0	0
APP	0	1.5	0	0	0	0	0	0	0	0	0	0	0	0	0	0	0	0	0	0
APPBP2	0	0	0	0	4	0	0	0	0	0	0	0	0	0	0	0	0	0	0	0
APTX	0	0	0	0	11.5	0	0	0	0	0	0	0	0	0	0	1.5	0	0	0	0
ARAF	0	0	0	0	0	0	0	0	0	0	0	0	0	2	0	0	0	0	0	0
ARGLU1	0	0	0	0	0	0	0	0	0	0	0	0	0	0	0	0	0	0	0	2.5
ARPC1A	0	0	0	0	0	0	0	0	0	0	0	2	0	0	0	0	0	0	0	0
ARPC2	0	0	0	0	0	0	0	0	0	0	0	1.5	0	0	0	0	0	0	0	0
ARPC3	0	0	0	0	0	0	0	0	0	0	0	2	0	0	0	0	0	0	0	0
ARPC4	0	0	0	0	0	0	0	0	0	0	0	2	0	0	0	0	0	0	0	0
ARPC4-TTLL3	0	0	0	0	0	0	0	0	0	0	0	2	0	0	0	0	0	0	0	0
ASH2L	9	0	0	0	0	0	0	0	0	0	0	0	0	0	0	0	0	0	0	0
ASPM	0	27	0	0	0	0	0	0	0	0	0	0	0	0	0	0	0	0	0	0
ATAD3A	6.5	19.5	0	0	0	0	0	0	0	0	0	0	0	0	0	0	0	0	0	0
ATAD3B	6.5	0	0	0	0	0	0	0	0	0	0	0	0	0	0	0	0	0	0	0
ATP1A1	0	2	4.5	0	0	0	0	0	0	0	0	2	0	0	0	0	0	0	0	0
ATP1A2	0	0	0	0	0	0	0	0	0	0	0	2	0	0	0	0	0	0	0	0
ATP1A3	0	2	4.5	0	0	0	0	0	0	0	0	2	0	0	0	0	0	0	0	0
ATP2A1	1.5	0	0	0	0	0	0	0	0	0	0	0	0	0	0	0	0	0	0	0
ATP2A2	1.5	11.5	13.5	0	0	0	0	0	2.5	0	0	5.5	0	0	0	0	0	0	0	0
ATP5A1	0	16	0	0	0	0	0	0	7.5	0	0	5	0	12	0	0	0	0	0	1
ATP6V1A	0	0	0	0	0	0	0	0	0	20	0	0	0	0	0	0	0	0	0	0
ATP6V1B2	0	0	0	0	0	0	0	0	0	14.5	0	0	0	0	0	0	0	0	0	0
ATP6V1D	0	0	0	0	0	0	0	0	0	4	0	0	0	0	0	0	0	0	0	0
ATP6V1E1	0	0	0	0	0	0	0	0	0	7.5	0	0	0	0	0	0	0	0	0	0
ATP6V1G1	0	0	0	0	0	0	0	0	0	5.5	0	0	0	0	0	0	0	0	0	0
ATRX	0	0	0	0	0	0	13	0	0	0	0	0	0	0	0	0	0	0	0	0
BABAM1	12	0	0	0	0	0	0	0	0	0	0	0	0	0	0	0	0	0	0	0
BAG2	13.5	3.5	4	0	0	0	0	0	11.5	0	0	11	2	8	4	0	3.5	0	0	0
BAG5	0	0	0	0	0	0	0	0	1.5	0	0	0	0	0	0	0	0	0	0	0
BAG6	0	0	0	0	0	0	0	0	0	0	0	0	0	14.5	0	0	0	0	0	0
BANF1	3	0	3.5	3	0	5	2.5	7	4.5	9	0	0	0	0	8	1.5	0	8	0	2
BARD1	2	0	0	0	0	0	0	0	0	0	0	0	0	0	0	0	0	0	0	0
BCKDHA	0	0	16	0	0	0	0	0	0	0	0	0	0	0	0	0	0	0	0	0
BCKDHB	0	0	6.5	0	0	0	0	0	0	0	0	0	0	0	0	0	0	0	0	0
BCLAF1	40	22.5	2	41.5	4.5	0	0	0	7.5	5	29.5	27	1.5	0	3.5	0	33	0	45.5	45.5
BEND3	0	0	0	0	0	0	26.5	0	0	0	0	0	0	0	0	0	0	0	0	0
BLM	40	0	0	0	0	0	0	0	0	0	0	0	0	0	0	0	0	0	0	0
BPTF	0	0	0	0	0	0	18.5	0	0	0	0	0	0	0	0	0	0	0	0	0
BRAF	0	0	0	0	0	0	0	0	0	0	0	0	0	2	0	0	0	0	0	0
BRCA1	2.5	0	0	0	0	0	0	0	0	0	0	0	0	0	0	0	0	0	0	0
BRCA2	0	6	0	0	0	0	0	0	0	0	0	0	0	0	0	0	0	0	0	0
BRCC3	13.5	0	0	0	0	0	0	0	0	0	0	0	0	0	0	0	0	0	0	0
BRE	13.5	0	0	0	0	0	0	0	0	0	0	0	0	0	0	0	0	0	0	0
BRIX1	0	0	0	0	0	0	4.5	0	0	0	0	0	0	0	0	0	0	0	0	0
C11orf84	0	2.5	0	2.5	0	0	0	0	0	0	3.5	0	1	0	0	0	0	0	0	12
C17orf104	0	2	0	0	0	0	0	0	0	0	0	0	0	0	0	0	0	0	0	0
C5orf24	0	0	1.5	0	0	0	0	0	0	1	0	0	0	0	0	0	0	0	0	0
C9orf142	0	0	10.5	8.5	0	0	0	5.5	8.5	11	0	0	0	0	9	0	0	0	0	0
CAD	21	91	5	9.5	0	0	0	0	7.5	0	2	12	0	27.5	1.5	0	10	0	0	1.5
CALM1	0	3.5	0	0	0	0	3.5	0	0	0	0	1.5	0	0	0	0	0	0	0	0
CALM2	0	3.5	0	0	0	0	3.5	0	0	0	0	1.5	0	0	0	0	0	0	0	0
CAMK2D	0	0	0	0	0	0	6.5	0	0	0	0	0	0	0	0	0	0	0	0	0
CAMK2G	0	0	0	0	0	0	2	0	0	0	0	0	0	0	0	0	0	0	0	0
CAMSAP3	2	3	0	0	0	0	0	0	0	0	3.5	0	0	0	0	0	2	0	0	3.5
CAPZA1	0	0	0	0	0	0	0	0	0	0	0	2.5	0	0	0	0	0	0	0	0
CAPZB	0	0	0	0	0	0	0	0	0	0	0	6.5	0	0	0	0	0	0	0	0
CCAR1	0	0	0	0	0	0	0	0	0	0	0	0	0	0	0	0	0	0	0	6.5
CCAR2	0	8	0	0	0	0	0	0	0	0	0	0	0	3	0	0	0	0	0	0
CCDC43	0	0	0	0	0	0	4	0	0	0	0	0	0	0	0	0	0	0	0	0
CCDC6	1.5	0	0	0	0	0	0	0	0	0	0	0	0	0	0	0	0	0	0	0
CCDC88A	14.5	0	0	0	0	0	0	0	0	0	0	0	0	0	0	0	1.5	0	0	5
CCDC88C	0	0	0	0	0	0	0	0	0	0	0	0	0	0	0	0	0	0	0	3
CCT2	1.5	0	0	0	0	0	0	0	0	0	0	9.5	0	28.5	0	0	0	0	0	0
CCT3	0	0	0	0	0	0	0	0	0	0	0	8.5	0	31	0	0	0	0	0	0
CCT4	0	0	0	0	0	0	0	0	0	0	0	5	0	21	0	0	0	0	0	0
CCT5	0	0	0	0	0	0	0	0	0	0	0	2.5	0	28	0	0	0	0	0	0
CCT6A	0	0	0	0	0	0	0	0	0	0	0	5	0	18.5	0	0	0	0	0	0
CCT7	0	0	0	0	0	0	0	0	0	0	0	7.5	0	26	0	0	0	0	0	0
CCT8	0	0	0	0	0	0	0	0	0	0	0	10.5	0	26	0	0	0	0	0	0
CDC16	30.5	0	0	0	0	0	0	0	0	0	0	0	0	0	0	0	0	0	0	0
CDC23	36.5	0	0	0	0	0	0	0	0	0	0	0	0	0	0	0	0	0	0	0
CDC26	3	0	0	0	0	0	0	0	0	0	0	0	0	0	0	0	0	0	0	0
CDC27	83.5	0	0	0	0	0	0	0	0	0	0	0	0	0	0	0	0	0	0	0
CDC42EP1	0	2	0	0	0	0	0	0	0	0	0	0	0	2	0	0	0	0	0	0
CDC5L	0	0	0	0	0	0	0	0	0	0	0	2.5	0	0	0	0	0	0	0	0
CDIPT	0	1.5	0	0	0	0	0	0	0	0	0	0	0	0	0	0	0	0	0	0
CEP70	1.5	0	0	3	0	0	0	0	0	0	4.5	0	0	0	0	0	0	0	0	12.5
CEP78	0	1.5	0	0	0	0	0	0	0	0	0	0	0	1.5	0	0	0	0	0	0
CETN2	0	0	0	0	0	0	0	0	0	4	0	0	0	0	0	0	0	0	0	0
CFL1	0	0	0	0	0	0	0	0	0	0	0	2	0	0	0	0	0	0	0	1.5
CFL2	0	0	0	0	0	0	0	0	0	0	0	2	0	0	0	0	0	0	0	0
CHD1L	0	0	0	0	0	0	0	0	0	8	0	0	0	0	0	0	0	0	0	0
CHD4	0	0	0	0	0	0	6.5	0	0	0	0	0	0	0	0	0	0	0	0	0
CHEK2	0	0	0	0	0	0	26	0	0	0	0	0	0	0	0	0	0	0	0	0
CHERP	0	0	0	5	0	0	0	0	0	0	0	0	0	0	0	0	0	0	0	5
CKAP2	0	3	0	0	0	0	0	0	0	0	0	0	0	0	0	0	0	0	0	0
CKAP5	0	0	0	0	0	0	0	0	0	0	2	0	0	0	0	0	0	0	0	5
CLASP2	14.5	18.5	2	30.5	18	12	0	0	27.5	15.5	35.5	6	4.5	0	3.5	2	42	10.5	38.5	62.5
CLINT1	0	2.5	0	0	0	0	0	0	0	0	0	0	0	0	0	0	0	0	0	0
CLIP4	0	0	0	0	0	0	0	0	0	0	0	0	0	0	0	0	0	0	0	2
CLNS1A	5	4.5	2.5	6.5	4	1.5	0	0	6	3.5	3	3	3	0	2	0	2.5	1.5	5.5	7
CLPX	0	0	0	0	0	0	0	0	0	0	0	0	0	0	0	0	0	0	0	1.5
CLSPN	0	0	0	0	0	0	0	0	0	0	0	0	0	6	0	0	0	0	0	0
CLTC	0	0	0	0	0	0	0	0	0	0	0	0	0	0	0	0	0	0	0	1.5
CMBL	5.5	3	3	5	3	1.5	0	9	7.5	5	5	2	1.5	3.5	1.5	0	2	1.5	1.5	9.5
CNOT1	0	1.5	0	0	0	0	0	0	0	0	1.5	0	0	0	0	0	0	0	0	0
COL18A1	0	0	0	0	0	0	0	0	0	0	0	0	0	0	0	0	0	0	0	3.5
CORO1C	0	0	0	0	0	0	0	0	0	0	0	17.5	0	0	0	0	0	0	0	0
CPSF6	0	0	0	0	0	0	0	0	0	0	0	0	0	0	0	0	0	0	0	1.5
CSNK1A1	0	0	0	14.5	5	0	0	5.5	0	0	0	0	0	0	0	0	0	0	0	0
CSNK1A1L	0	0	0	0	5	0	0	5.5	0	0	0	0	0	0	0	0	0	0	0	0
CSNK2A1	0	0	0	0	10.5	0	8	0	0	0	0	0	0	0	0	0	0	0	0	0
CSNK2A2	0	0	0	0	14	0	1	0	0	0	0	0	0	0	0	0	0	0	0	0
CSNK2B	0	0	0	0	12	0	4	0	0	0	0	0	0	0	0	0	0	0	0	0
CTPS1	0	9	2.5	0	0	0	0	0	2	0	0	5	0	16	0	0	0	0	0	0
CTSB	2	6.5	2	0	0	0	0	0	5.5	0	0	1.5	0	2.5	0	0	0	0	0	0
CTTN	0	0	0	0	0	0	0	0	0	0	0	1	0	0	0	0	0	0	0	0
CUL2	0	0	0	0	9	0	0	0	0	0	0	0	0	0	0	0	0	0	0	0
CXorf57	0	1	0	0	0	0	0	0	0	0	0	0	0	6	0	0	0	0	0	0
DAXX	0	0	0	0	0	0	2	0	0	0	0	0	0	0	0	0	0	0	0	0
DCAF5	0	0	0	0	0	21.5	0	0	0	0	0	0	0	0	0	0	0	0	0	0
DCLRE1C	21	0	0	0	0	0	0	0	0	0	0	0	0	0	0	0	15.5	0	0	0
DDA1	0	0	0	0	0	2.5	2	0	0	0	0	0	0	0	0	0	0	0	0	0
DDB1	0	2	0	0	0	27.5	8.5	0	0	6.5	0	0	0	3.5	0	0	0	0	0	0
DDOST	2	0	0	0	0	0	0	0	0	0	0	0	0	0	0	0	0	0	0	0
DDX17	3.5	7.5	0	0	0	0	0	0	0	0	0	0	0	0	0	0	0	0	0	0
DDX20	0	0	0	0	0	0	18	0	0	0	0	0	0	0	0	0	0	0	0	0
DDX21	1.5	0	0	0	0	0	0	0	0	0	0	0	0	0	0	0	0	0	0	0
DDX24	0	0	0	0	0	0	18.5	0	0	0	0	0	0	0	0	0	0	0	0	0
DDX39A	0	0	0	0	5	0	0	0	0	0	1	0	0	0	0	0	0	0	1	11
DDX39B	0	0	0	0	5	0	0	0	0	0	1	0	0	0	0	0	0	0	1	11
DDX3X	0	1.5	0	0	0	0	0	0	0	0	0	0	0	0	0	0	0	0	0	0
DDX3Y	0	1.5	0	0	0	0	0	0	0	0	0	0	0	0	0	0	0	0	0	0
DDX46	0	0	0	0	3	0	0	0	0	0	0	0	0	0	0	0	0	0	0	0
DDX5	3.5	11.5	0	0	0	0	0	0	0	0	0	0	0	0	0	0	0	0	0	0
DDX50	4.5	0	0	0	0	0	0	0	0	0	0	0	0	0	0	0	0	0	0	0
DEK	0	0	0	0	6	0	0	0	0	0	0	0	0	0	0	0	0	0	0	0
DHCR7	0	1	0	0	0	0	0	0	0	0	0	0	0	0	0	0	0	0	0	0
DHX15	16.5	9	0	14	4.5	0	0	0	2	0	3	0	0	0	0	0	6.5	0	7.5	20.5
DLD	0	0	0	0	0	6.5	0	0	0	0	0	0	0	0	0	0	0	0	0	0
DLST	0	0	0	0	0	0	0	0	0	0	0	0	0	2	0	0	0	0	0	0
DNAJA1	3.5	10.5	0	0	0	0	0	0	4	0	0	5.5	0	14	0	0	4	0	0	0
DNAJA2	3.5	6.5	2	0	0	0	0	0	1.5	0	0	3	0	6.5	0	0	2	0	0	0
DNAJA3	0	3.5	0	0	0	0	0	0	2	0	0	2	0	0	0	0	0	0	0	0
DNAJC10	0	0	0	0	1.5	0	0	0	2.5	0	0	0	0	5.5	3.5	0	0	0	0	0
DNAJC7	0	0	0	0	0	0	0	0	0	0	0	0	0	3	0	0	0	0	0	0
DNTT	0	0	0	0	0	0	0	0	0	0	0	65.5	0	0	0	0	0	0	0	0
DPY30	2	0	0	0	0	0	0	0	0	0	0	0	0	0	0	0	0	0	0	0
DTWD2	0	1.5	0	0	0	0	0	0	0	0	0	0	0	0	0	0	0	0	0	0
DVL1	0	0	0	0	0	0	2	0	0	0	0	0	0	0	0	0	0	0	0	0
DVL1P1	0	0	0	0	0	0	2	0	0	0	0	0	0	0	0	0	0	0	0	0
DVL2	0	0	0	0	0	0	4	0	0	0	0	0	0	0	0	0	0	0	0	0
DVL3	0	0	0	0	0	0	2	0	0	0	0	0	0	0	0	0	0	0	0	0
DYNLL1	7.5	0	0	0	1.5	0	2	0	0	0	0	0	0	0	0	0	0	6	0	0
DYNLL2	5.5	0	0	0	1.5	0	0	0	0	0	0	0	0	0	0	0	0	0	0	0
DZIP3	0	0	0	0	0	0	0	0	0	0	0	0	0	17.5	0	0	0	0	0	0
E2F7	2	5	0	4	2	0	0	0	11	0	14.5	0	0	0	0	0	13	0	8.5	21.5
EBNA1BP2	0	0	0	0	0	0	3	0	0	0	0	0	0	0	0	0	0	0	0	0
EEF1A1	9.5	16	2.5	7.5	10	2	0	3.5	12.5	3.5	6	8	3	16.5	3.5	2.5	8.5	4	4.5	15
EEF1A1P5	9.5	16	2.5	7.5	10	2	0	3.5	12.5	3.5	6	8	3	16.5	3.5	2.5	8.5	4	4.5	15
EEF1A2	9.5	0	0	7.5	10	0	0	3.5	12.5	0	6	0	3	0	3.5	2.5	8.5	4	4.5	15
EEF1G	0	0	0	0	0	0	0	0	0	0	0	0	0	1.5	0	0	0	0	0	0
EEF2	0	3	0	0	0	0	6	0	0	0	0	0	0	4.5	0	0	0	0	0	0
EIF2AK3	27	0	0	0	0	0	1	0	0	0	0	0	0	0	0	0	0	0	0	0
EIF3C	0	0	0	0	1	0	0	0	0	0	0	0	0	0	0	0	0	0	0	0
EIF3CL	0	0	0	0	1	0	0	0	0	0	0	0	0	0	0	0	0	0	0	0
EIF3D	0	8	0	0	0	0	0	0	0	0	0	0	0	0	0	0	0	0	0	0
EIF4A3	4.5	0	0	0	0	0	0	0	0	0	0	0	0	0	0	0	0	0	0	0
EIF4B	3.5	3	2.5	9.5	0	0	0	0	2.5	2	8	0	2.5	0	0	0	0	0	3.5	8.5
EIF5A	0	0	0	0	0	0	0	0	0	0	0	0	0	0	0	0	0	0	0	2.5
EIF5A2	0	0	0	0	0	0	0	0	0	0	0	0	0	0	0	0	0	0	0	2.5
EIF6	0	0	0	0	0	0	1.5	0	0	0	0	0	0	0	0	0	0	0	0	0
ELP3	0	3	0	0	0	0	0	0	0	0	0	0	0	0	0	0	0	0	0	0
EMD	2	13	6	6.5	0	0	0	4	1.5	0	0	0	0	0	2.5	0	0	0	0	0
EPB41L3	0	0	0	1	0	0	0	0	0	0	0	0	0	0	0	0	0	0	0	0
ERF	6	0	0	0	0	0	0	0	0	0	0	0	0	0	0	0	0	0	0	0
ERH	9	5.5	3.5	7.5	6	3.5	0	0	6	5	4.5	7.5	0	0	5	0	5	1	8	8
FAM115A	0	0	0	0	0	0	0	0	0	0	0	0	0	6.5	0	0	0	0	0	0
FAM175A	21.5	0	0	0	0	0	0	0	0	0	0	0	0	0	0	0	0	0	0	0
FAM208A	0	2	0	0	0	0	0	0	0	0	0	0	0	0	0	0	0	0	0	0
FAM208B	2	0	0	0	0	0	0	0	0	0	0	0	0	0	0	0	0	0	0	0
FAM83H	0	4.5	0	0	0	0	0	0	0	0	0	0	0	0	0	0	0	0	0	0
FANCI	0	5	0	0	0	0	0	0	0	0	0	0	0	0	0	0	0	0	0	0
FARSA	0	2	0	0	0	0	0	0	0	0	0	0	0	2	0	0	0	0	0	0
FASN	0	0	0	0	0	0	0	0	0	0	0	0	0	2	0	0	2	0	0	0
FAU	0	0	0	0	0	0	2.5	0	0	0	0	0	0	0	0	0	0	0	0	0
FBXO18	0	0	0	0	0	7.5	0	0	0	0	0	0	0	0	0	0	0	0	0	0
FBXO3	0	2	0	0	0	0	0	0	0	0	0	0	0	0	0	0	0	0	0	0
FKBP8	2	1.5	0	0	0	0	0	0	0	0	0	0	0	0	0	0	0	0	0	0
FLNA	21.5	29.5	2.5	31.5	16	6.5	0	0	43	14.5	68.5	17	18.5	0	5	2	41.5	8.5	35.5	94.5
FLNB	0	0	0	0	0	0	0	0	0	0	0	0	0	0	0	0	0	0	0	9.5
FMR1	3.5	0	0	0	0	0	0	0	0	0	0	0	0	0	0	0	0	0	1.5	0
FRYL	0	0	0	0	0	0	2.5	0	0	0	0	0	0	0	0	0	0	0	0	0
FTSJ3	0	0	0	0	0	0	2.5	0	0	0	0	0	0	0	0	0	0	0	0	0
GALK1	0	0	0	0	0	0	0	0	0	0	0	0	0	3	0	0	0	0	0	1.5
GART	0	0	0	0	0	0	0	0	0	0	0	0	0	1.5	0	0	0	0	0	0
GATAD2A	0	0	0	0	0	0	1.5	0	0	0	0	0	0	0	0	0	0	0	0	0
GEMIN2	0	0	0	0	0	0	1.5	0	0	0	0	0	0	0	0	0	0	0	0	0
GEMIN4	0	0	0	0	0	0	21	0	0	0	0	0	0	0	0	0	0	0	0	0
GEMIN6	0	0	0	0	0	0	3.5	0	0	0	0	0	0	0	0	0	0	0	0	0
GEMIN7	0	0	0	0	0	0	3	0	0	0	0	0	0	0	0	0	0	0	0	0
GEMIN8	0	0	0	0	0	0	4.5	0	0	0	0	0	0	0	0	0	0	0	0	0
GET4	0	0	0	0	0	0	0	0	0	0	0	0	0	1.5	0	0	0	0	0	0
GLUD1	0	10.5	0	0	0	0	0	0	1.5	0	0	0	0	5	0	0	0	0	0	0
GLUD2	0	10.5	0	0	0	0	0	0	1.5	0	0	0	0	5	0	0	0	0	0	0
GNB2L1	4	0	0	3.5	0	4	14	0	0	0	0	0	0	2	0	0	0	0	0	0
GNL2	0	0	0	0	0	0	2	0	0	0	0	0	0	0	0	0	0	0	0	0
GPN1	0	0	0	0	0	0	7.5	0	0	0	0	0	0	0	0	0	0	0	0	0
GPN3	0	0	0	0	0	0	5.5	0	0	0	0	0	0	0	0	0	0	0	0	0
GPR50	0	0	2	0	0	0	0	0	0	0	0	0	0	0	0	0	0	0	0	0
GTPBP4	0	0	0	0	0	0	3	0	0	0	0	0	0	0	0	0	0	0	0	0
H1FX	0	0	0	0	0	0	2	0	0	0	0	0	0	0	0	0	0	0	0	0
H2AFJ	5	0	5	5.5	0	5	2.5	5	3.5	7	0	2	0	0	5.5	1.5	0	6	0	2
H2AFV	0	0	3	0	0	3	5.5	3	3.5	5	0	2	0	0	3.5	1.5	0	4	0	2
H2AFX	3	0	0	5.5	0	2.5	2.5	5	0	0	0	2	0	0	4.5	1.5	0	4	0	2
H2AFY	0	0	0	0	0	2	0	0	0	6.5	0	0	0	0	0	0	0	1	0	0
H2AFY2	0	0	0	0	0	0	0	0	0	0	0	0	0	0	0	0	0	1	0	0
H2AFZ	0	0	3	0	0	3	3	3	0	5	0	2	0	0	3.5	1.5	0	4	0	2
H2BFS	5	0	2.5	5	0	5.5	4	3.5	4	6.5	1.5	2	2	0	5.5	3	0	4	0	2
H3F3A	2.5	0	2.5	3.5	0	3.5	1	2	3	4.5	0	0	0	0	3.5	0	0	3	0	0
H3F3C	2.5	0	2.5	3.5	0	3.5	1	2	3	4.5	0	0	0	0	3.5	0	0	3	0	0
HADHA	0	2.5	0	0	0	0	0	0	0	0	0	0	0	0	0	0	0	0	0	0
HAX1	0	8	0	0	0	0	0	0	3	0	0	8	0	2	0	0	0	0	0	0
HDAC1	0	9.5	0	0	0	0	5.5	0	0	0	0	0	0	0	0	0	0	0	0	0
HDAC2	0	5	0	0	0	0	3.5	0	0	0	0	0	0	0	0	0	0	0	0	0
HDGFRP2	0	0	0	0	3	0	0	0	0	0	0	0	0	0	0	0	0	0	0	0
HDX	9.5	15	0	19.5	1.5	0	0	0	16.5	0	14	2.5	0	0	1.5	1	13.5	0	11.5	28
HEATR1	0	2.5	0	0	0	0	0	0	0	0	0	0	0	0	0	0	0	0	0	0
HECW2	0	0	0	0	0	0	0	0	0	0	0	0	0	1.5	0	0	0	0	0	0
HERC2	0	0	0	0	0	0	1.5	0	0	0	0	0	0	0	0	0	0	0	0	0
HERC2P3	0	0	0	0	0	0	1.5	0	0	0	0	0	0	0	0	0	0	0	0	0
HIN1L	0	0	0	0	0	1.5	0	0	0	2.5	0	0	0	0	0	0	0	0	0	0
HIST1H1A	0	0	2.5	2	0	0	0	0	0	0	0	0	0	0	0	0	0	0	0	0
HIST1H1C	3.5	0	2.5	2	0	4	3	2.5	0	5.5	0	0	0	0	2	0	0	6	0	0
HIST1H1D	3.5	0	2.5	2	0	4	3	2.5	0	5.5	0	0	0	0	2	0	0	6	0	0
HIST1H1E	3.5	0	2.5	2	0	4	3	2.5	0	5.5	0	0	0	0	2	0	0	6	0	0
HIST1H1T	0	0	2.5	2	0	0	0	0	0	0	0	0	0	0	0	0	0	0	0	0
HIST1H2AA	3	0	0	5.5	0	2.5	2.5	5	0	0	0	2	0	0	4.5	1.5	0	4	0	2
HIST1H2AB	5	0	3.5	5.5	0	5	2.5	4.5	3.5	6	0	2	0	0	4.5	1.5	0	5	0	2
HIST1H2AC	5	0	3.5	5.5	0	5	2.5	4.5	3.5	6	0	2	0	0	4.5	1.5	0	5	0	2
HIST1H2AD	5	0	5	5.5	0	5	2.5	5	3.5	7	0	2	0	0	5.5	1.5	0	6	0	2
HIST1H2AG	5	0	5	5.5	0	5	2.5	5	3.5	7	0	2	0	0	5.5	1.5	0	6	0	2
HIST1H2AH	5	0	5	5.5	0	5	2.5	5	3.5	7	0	2	0	0	5.5	1.5	0	6	0	2
HIST1H2AJ	5	0	5	5.5	0	5	2.5	5	3.5	7	0	2	0	0	5.5	1.5	0	6	0	2
HIST1H2BA	5	0	0	0	0	0	0	3.5	0	0	1.5	2	0	0	5.5	3	0	0	0	2
HIST1H2BB	5	0	2.5	5	0	5.5	4	3.5	3.5	6.5	1.5	2	2	0	5.5	3	0	4	0	2
HIST1H2BC	5	0	2.5	5	0	5.5	4	3.5	4	6.5	1.5	2	2	0	5.5	3	0	4	0	2
HIST1H2BD	5	0	2.5	5	0	5.5	4	3.5	4	6.5	1.5	2	2	0	5.5	3	0	4	0	2
HIST1H2BH	5	0	2.5	5	0	5.5	4	3.5	4	6.5	1.5	2	2	0	5.5	3	0	4	0	2
HIST1H2BJ	5	0	2.5	5	0	5.5	4	3.5	3.5	6.5	1.5	2	2	0	5.5	3	0	4	0	2
HIST1H2BK	5	0	2.5	5	0	5.5	4	3.5	4	6.5	1.5	2	2	0	5.5	3	0	4	0	2
HIST1H2BL	5	0	2.5	5	0	5.5	4	3.5	4	6.5	1.5	2	2	0	5.5	3	0	4	0	2
HIST1H2BM	5	0	2.5	5	0	5.5	4	3.5	4	6.5	1.5	2	2	0	5.5	3	0	4	0	2
HIST1H2BN	5	0	2.5	5	0	5.5	4	3.5	4	6.5	1.5	2	2	0	5.5	3	0	4	0	2
HIST1H2BO	5	0	2.5	5	0	5.5	4	3.5	3.5	6.5	1.5	2	2	0	5.5	3	0	4	0	2
HIST1H3A	2.5	0	2.5	3.5	0	3.5	1	2	3	4.5	0	0	0	0	3.5	0	0	3	0	0
HIST1H4A	6.5	2.5	8	7	0	12.5	6.5	9.5	9.5	12.5	0	1.5	0	0	11	2.5	0	9.5	0	2.5
HIST2H2AA3	5	0	5	5.5	0	5	2.5	5	3.5	7	0	2	0	0	5.5	1.5	0	6	0	2
HIST2H2AB	3	0	0	0	0	0	0	0	0	0	0	2	0	0	0	1.5	0	4	0	2
HIST2H2AC	5	0	5	5.5	0	5	2.5	5	3.5	7	0	2	0	0	5.5	1.5	0	6	0	2
HIST2H2BC	0	0	0	0	0	0	0	0	3.5	6.5	0	0	0	0	0	0	0	4	0	0
HIST2H2BD	0	0	0	0	0	0	0	0	3.5	6.5	0	0	0	0	0	0	0	4	0	0
HIST2H2BE	5	0	2.5	5	0	5.5	4	3.5	3.5	6.5	1.5	2	2	0	5.5	3	0	4	0	2
HIST2H2BF	5	0	2.5	5	0	5.5	4	3.5	4	6.5	1.5	2	2	0	5.5	3	0	4	0	2
HIST2H3A	2.5	0	2.5	3.5	0	3.5	1	2	3	4.5	0	0	0	0	3.5	0	0	3	0	0
HIST3H2A	5	0	3.5	5.5	0	5	2.5	4.5	3.5	6	0	2	0	0	4.5	1.5	0	5	0	2
HIST3H2BB	5	0	2.5	5	0	5.5	4	3.5	3.5	6.5	1.5	2	2	0	5.5	3	0	4	0	2
HIST3H3	2.5	0	2.5	3.5	0	3.5	1	2	3	4.5	0	0	0	0	3.5	0	0	3	0	0
HK1	0	0	0	0	0	0	0	0	0	0	0	0	0	2	0	0	0	0	0	0
HK2	0	0	0	0	0	0	0	0	0	0	0	0	0	2	0	0	0	0	0	0
HLA-A	0	2.5	0	0	0	0	0	0	0	0	0	2	0	0	0	0	0	0	0	0
HLA-B	0	2	0	0	0	0	0	0	0	0	0	2	0	0	0	0	0	0	0	0
HLA-C	0	2	0	0	0	0	0	0	0	0	0	2	0	0	0	0	0	0	0	0
HLA-H	0	2.5	0	0	0	0	0	0	0	0	0	2	0	0	0	0	0	0	0	0
HLTF	0	0	0	0	0	0	0	0	0	4.5	0	0	0	0	0	0	0	0	0	0
HNRNPC	3	0	0	0	0	0	0	0	0	0	0	0	0	0	0	0	1.5	0	0	2
HNRNPCL1	0	0	0	0	0	0	0	0	0	0	0	0	0	0	0	0	0	0	0	2
HNRNPF	0	10.5	0	2.5	2	0	0	0	2	0	0	4	0	2	0	0	0	0	0	1.5
HNRNPH1	4	11	0	5.5	2	0	0	0	3.5	0	3.5	6	1.5	2	0	0	3.5	0	5.5	8
HNRNPH2	0	4	0	0	0	0	0	0	3.5	0	0	6	1.5	2	0	0	0	0	0	0
HNRNPK	0	4.5	0	0	0	0	0	0	0	0	0	0	0	0	0	0	0	0	0	7
HNRNPL	0	0	0	0	0	0	0	0	0	0	0	0	0	0	0	17	0	0	0	0
HNRNPM	10.5	12.5	0	8	0	0	4.5	0	2	0	3.5	7	0	3.5	0	0	2.5	0	5	5
HNRNPU	0	9	0	0	0	0	0	0	0	0	0	0	0	0	0	0	0	0	0	0
HNRNPUL1	1.5	0	0	0	0	0	0	0	0	0	0	0	0	0	0	0	0	0	0	1.5
HRNR	0	0	1.5	0	0	0	0	0	0	0	0	0	0	0	0	0	0	0	1	0
HSD17B12	0	0	0	0	0	0	0	0	0	0	0	0	0	4	0	0	0	0	0	0
HSP90AA1	6.5	14	4	7.5	2	0	0	0	6.5	0	6.5	11	9	10	3	0	7.5	0	6.5	8.5
HSP90AA2	0	0	0	0	0	0	0	0	0	0	0	0	0	0	0	0	0	0	3.5	0
HSP90AB1	4	11	4	5	2	0	0	0	5	0	6.5	9.5	6.5	6.5	3	0	4.5	0	3.5	5
HSP90AB2P	0	0	0	0	2	0	0	0	0	0	0	0	6.5	0	0	0	0	0	3.5	0
HSP90AB4P	0	0	0	0	0	0	0	0	0	0	0	1	0	0	0	0	0	0	0	0
HSP90B1	0	0	0	0	0	0	10.5	0	0	0	0	0	0	0	0	0	0	0	0	0
HSPA1A	55.5	46	50	43.5	43	38	25	35.5	47.5	45.5	21.5	50.5	29	45.5	33	41.5	27	40	24	36
HSPA1B	55.5	46	50	43.5	43	38	25	35.5	47.5	45.5	21.5	50.5	29	45.5	33	41.5	27	40	24	36
HSPA1L	0	0	0	0	0	0	0	0	0	0	0	0	0	13.5	0	0	0	0	0	0
HSPA2	0	0	0	0	0	0	10.5	0	0	0	16	0	16.5	0	0	0	21	0	0	0
HSPA4	18	2	20.5	0	2	0	0	0	0	5.5	0	0	0	0	0	0	0	6	0	0
HSPA4L	4.5	0	6	0	0	0	0	0	0	2	0	0	0	0	0	0	0	0	0	0
HSPA5	35.5	28	19	15.5	21	23.5	4	21.5	18.5	25.5	16.5	32	4.5	20	11.5	27	13.5	26.5	8.5	18.5
HSPA6	15	12.5	13.5	13	10.5	11.5	9	12.5	23.5	12	0	15.5	11	15.5	11	12	10.5	11.5	8	9.5
HSPA7	0	0	0	13	10.5	0	9	12.5	0	12	0	0	11	0	11	0	10.5	0	0	9.5
HSPA8	35.5	30	31	21	30.5	20	10.5	23	33	29	16	32.5	16.5	28	23.5	23	21	22.5	11	17
HSPA9	25	16.5	15.5	9	12	20	4	13	18	18	11	32.5	8	19.5	11.5	13.5	6	26.5	6.5	12
HSPBP1	0	0	0	0	0	0	0	0	0	0	0	0	0	2	0	0	0	0	0	0
HSPD1	0	4.5	0	0	0	0	0	0	0	0	0	2	0	3	0	0	2	0	0	3
HSPH1	20.5	2	11.5	0	0	0	0	0	0	3.5	0	5	0	4.5	0	0	0	10.5	0	0
HUWE1	0	0	0	0	0	0	7	0	0	0	0	4.5	0	14	0	0	0	0	0	0
ICT1	0	0	0	0	0	0	0	0	0	0	0	0	0	0	0	0	0	0	0	4
IFT172	4.5	0	0	0	0	0	0	0	0	0	0	0	0	0	0	0	0	0	0	0
IFT57	2.5	0	0	0	0	0	0	0	0	0	0	0	0	0	0	0	0	0	0	0
IGBP1	0	1.5	0	0	0	0	0	0	0	0	0	0	0	0	0	0	0	0	0	0
IGF2BP1	2.5	0	0	0	0	0	0	0	0	0	0	0	0	0	0	0	0	0	0	0
IGF2BP3	2.5	0	0	0	0	0	0	0	0	0	0	0	0	0	0	0	0	0	0	0
IGF2R	0	2.5	0	0	0	0	0	0	0	0	0	0	0	0	0	0	0	0	0	0
IKBKAP	0	5.5	0	0	0	0	0	0	0	0	0	0	0	1.5	0	0	0	0	0	0
IMPDH2	0	0	0	0	0	0	0	0	0	0	0	0	0	0	1.5	0	0	0	0	2
INA	0	4.5	0	0	0	0	0	0	0	0	0	0	0	0	0	0	0	0	0	0
IPO7	0	2	0	0	0	0	0	0	0	0	0	0	0	0	0	0	0	0	0	0
IPO8	9	13	0	11.5	0	0	0	0	2.5	0	6.5	2.5	0	0	0	0	2.5	0	0	5
IQCB1	0	1	0	0	0	0	0	0	0	0	0	0	0	0	0	0	0	0	0	0
IQGAP1	1	0	0	0	0	0	0	0	0	0	0	0	0	0	0	0	0	0	0	0
IQGAP3	0	0	0	0	0	0	0	0	0	0	0	0	0	1.5	0	0	0	0	0	0
IQSEC1	0	3.5	0	0	0	0	0	0	0	0	0	0	0	0	0	0	0	0	0	0
IRAK1	2	2.5	0	0	0	0	0	0	0	0	0	0	0	0	0	0	0	0	0	0
IRS4	9	32	6	0	0	0	0	0	6.5	0	2	8	0	18	0	0	8.5	0	0	0
IVNS1ABP	18	18	5	23.5	16.5	14	0	0	13.5	7	16	0	0	0	0	0	18	4	15	39
JAK1	0	2	0	4	0	0	0	0	3	0	2.5	2	0	0	0	0	0	0	4.5	1.5
JAKMIP1	0	0	0	0	0	0	0	0	0	0	2	0	0	0	0	0	5.5	0	0	4
JUP	0	0	0	0	0	0	0	0	0	0	5.5	0	0	0	0	0	0	0	0	0
KCMF1	0	0	0	0	0	0	6	0	0	0	0	0	0	0	0	0	0	0	0	0
KDM6A	11	0	0	0	0	0	0	0	0	0	0	0	0	0	0	0	0	0	0	0
KIAA1958	23.5	0	0	0	0	0	3.5	0	0	0	0	0	0	0	0	0	0	0	0	0
KMT2D	34.5	0	0	0	0	0	0	0	0	0	0	0	0	0	0	0	0	0	0	0
KPNA1	0	0	0	0	0	0	0	0	0	0	0	0	0	1.5	0	0	0	0	0	0
KPNA2	0	0	0	0	0	0	0	0	0	0	0	0	0	0	0	23.5	0	8.5	0	0
KPNA3	0	0	0	0	0	0	0	0	0	0	0	0	0	0	0	9.5	0	1.5	0	0
KPNA4	0	0	0	0	0	0	0	0	0	0	0	0	0	0	0	8	0	0	0	0
KPNA5	0	0	0	0	0	0	0	0	0	0	0	0	0	1.5	0	0	0	0	0	0
KPNA6	0	0	0	0	0	0	0	0	0	0	0	0	0	1.5	0	0	0	0	0	0
KPNB1	0	0	0	0	0	0	0	0	0	0	0	0	0	0	0	6.5	0	0	0	0
LAMC1	0	0	0	2	1.5	0	0	0	0	0	1.5	2	0	0	0	0	0	1	0	0
LARP1	0	0	0	0	0	0	0	0	0	0	0	0	0	0	0	0	0	0	0	6
LAS1L	0	5.5	0	0	0	0	0	0	0	0	0	2	0	2.5	0	0	0	0	0	0
LBH	0	0	0	0	0	0	0	0	0	0	0	0	0	1.5	0	0	0	0	0	0
LDHA	0	0	0	0	0	0	0	0	0	0	0	0	0	2	0	0	0	0	0	0
LDHAL6A	0	0	0	0	0	0	0	0	0	0	0	0	0	2	0	0	0	0	0	0
LDHB	0	1.5	0	0	0	0	0	0	0	0	0	0	0	2.5	0	0	0	0	0	0
LDHC	0	0	0	0	0	0	0	0	0	0	0	0	0	2	0	0	0	0	0	0
LGALS3BP	0	9	0	0	0	0	0	0	0	0	0	0	0	0	0	0	0	0	0	0
LIG3	0	0	1.5	5.5	0	29.5	49.5	1.5	11	49.5	0	0	0	0	9	65	0	0	0	0
LIG4	0	0	9.5	94	11.5	0	30.5	44.5	1	0	0	0	0	0	0	0	0	0	0	0
LIMA1	0	0	0	0	0	0	0	0	0	0	0	2	0	0	0	0	0	0	0	0
LMNB1	0	7	0	0	0	0	0	0	0	0	0	0	0	0	0	0	0	0	0	0
LSG1	0	0	0	0	0	0	1.5	0	0	0	0	0	0	0	0	0	0	0	0	0
LSM11	0	0	0	0	0	0	0	0	0	0	0	0	0	0	0	0	0	0	0	2
LTBP1	14	36.5	1	32	2.5	1.5	0	0	9	0	15	0	0	0	0	0	10.5	0	6	36
LTN1	0	6.5	0	0	0	0	0	0	0	0	0	0	0	0	0	0	0	0	0	0
LUC7L2	0	0	0	0	3	0	0	0	0	0	0	0	0	0	0	0	0	0	0	0
LUC7L3	0	0	0	0	0	0	0	0	0	0	0	0	0	0	0	0	1	0	0	11
LZTS1	0	0	0	0	1.5	0	0	0	0	0	0	0	0	0	0	0	0	0	0	0
MAGED1	0	13	0	0	0	0	0	0	0	0	0	0	0	6.5	0	0	0	0	0	0
MAGED2	0	10.5	0	0	0	0	0	0	0	0	0	0	0	1	0	0	0	0	0	0
MAP1B	41.5	65.5	3	55	11	2.5	0	0	26.5	5	49.5	16	2	0	0	0	26	3.5	14	47.5
MAP3K7	5	2	0	0	0	0	0	0	0	0	2.5	0	0	0	0	0	0	0	2	5
MAP7	0	9	0	0	0	0	0	0	0	0	0	0	0	0	0	0	0	0	0	0
MAP7D1	1	17	0	0	0	0	0	0	0	0	0	0	0	6	0	0	0	0	0	0
MAP7D2	0	4	0	0	0	0	0	0	0	0	0	0	0	0	0	0	0	0	0	0
MAP7D3	0	1	0	0	0	0	0	0	0	0	0	0	0	0	0	0	0	0	0	0
MAPK4	0	3.5	0	0	0	0	0	0	0	0	0	0	0	0	0	0	0	0	0	0
MAPK6	0	3.5	0	1.5	0	0	0	0	0	0	3.5	0	0	0	0	0	0	0	0	0
MATR3	0	12	0	0	0	0	0	0	0	0	0	0	0	0	0	0	0	0	0	0
MCM2	0	0	0	0	0	0	1.5	0	0	0	0	0	0	0	0	0	0	0	0	0
MCM3	0	0	0	0	0	0	7.5	0	0	0	0	0	0	0	0	0	0	0	0	0
MCM5	0	0	0	0	0	0	5.5	0	0	0	0	0	0	0	0	0	0	0	0	0
MCM7	0	1.5	0	0	0	0	0	0	0	0	0	0	0	4.5	0	0	0	0	0	0
MDC1	20.5	0	0	0	0	0	22	0	0	0	0	0	0	0	0	0	0	0	0	0
MGA	3.5	1.5	0	3	0	0	0	0	0	0	5.5	0	0	0	0	0	1.5	0	3	5
MIS18A	0	0	0	0	0	0	0	0	0	0	0	2.5	0	0	0	0	0	0	0	0
MLF2	0	1.5	0	0	0	0	0	0	0	0	0	3	0	0	0	0	0	0	0	0
MLLT11	0	3.5	0	0	0	0	0	0	0	0	0	0	0	2	0	0	0	0	0	0
MMS19	0	0	3.5	0	0	0	0	0	0	0	0	0	0	0	0	0	0	0	0	0
MOB2	0	0	0	0	0	0	0	0	0	0	0	0	0	0	0	0	0	0	0	1.5
MOV10	3	0	0	0	0	0	0	0	0	0	0	0	0	0	0	0	0	0	0	1.5
MRPL12	0	0	0	0	0	0	0	0	0	0	0	0	0	0	0	0	0	0	0	3
MRPL23	0	1.5	0	0	0	0	0	0	0	0	0	0	0	0	0	0	0	0	0	0
MRPL41	0	0	0	0	0	0	0	0	0	0	0	0	0	0	0	0	0	0	0	1.5
MRTO4	0	0	0	0	0	0	2	0	0	0	0	0	0	0	0	0	0	0	0	0
MSH6	5	27.5	7.5	0	0	0	0	0	11.5	0	0	3.5	0	13.5	0	0	2.5	0	0	0
MTA1	0	0	0	1.5	1.5	0	3.5	0	0	0	0	0	2	0	0	1	2	0	0	2.5
MTA2	0	0	0	0	0	0	2	0	0	0	0	0	0	0	0	0	0	0	0	0
MVP	9	0	0	0	0	0	0	0	0	0	0	0	0	0	0	0	0	0	0	0
MYBBP1A	0	0	0	0	0	0	6.5	0	0	0	0	0	0	0	0	0	0	0	0	0
MYCBP	4.5	3	0	6	0	0	0	0	3.5	0	4	1.5	0	0	0	0	1.5	0	3.5	8
MYH10	0	0	0	0	0	0	0	0	0	0	0	2	0	0	0	0	0	0	0	0
MYH11	0	0	0	0	0	0	0	0	0	0	0	2	0	0	0	0	0	0	0	0
MYH14	0	0	0	0	0	0	0	0	0	0	0	2	0	0	0	0	0	0	0	0
MYH9	0	0	0	0	0	0	0	0	0	0	0	1	0	0	0	0	0	0	0	0
MYL6	0	0	0	0	0	0	0	0	0	0	0	1.5	0	0	0	0	0	0	0	0
MYL6B	0	0	0	0	0	0	0	0	0	0	0	1.5	0	0	0	0	0	0	0	0
MYO1A	0	0	0	0	0	0	0	0	1	0	0	0	0	0	0	0	0	0	0	0
MYO1B	0	8.5	0	0	0	0	0	0	1	0	0	10.5	0	9	0	0	0	0	0	0
MYO1D	0	0	0	0	0	0	0	0	0	0	0	6.5	0	3	0	0	0	0	0	0
MYO5B	0	0	0	0	0	0	0	0	0	0	4	0	0	0	0	0	1.5	0	0	7
NACA	0	0	0	0	0	0	0	0	0	0	0	0	0	0	1.5	0	0	0	0	0
NAIF1	0	0	0	0	17	0	3.5	5	0	0	0	0	0	0	0	0	0	0	0	0
NAIF2	0	0	0	0	8.5	0	4	8	0	0	0	0	0	0	0	0	0	0	0	0
NAP1L1	0	5.5	0	0	0	0	0	0	0	0	0	0	0	0	0	0	0	0	0	1.5
NAP1L4	0	2.5	0	0	0	0	0	0	0	0	0	0	0	0	0	0	0	0	0	0
NCL	0	0	0	0	13.5	0	1.5	0	0	0	0	0	0	0	0	0	0	1.5	1	0
NCSTN	0	1	0	0	0	0	0	0	0	0	0	0	0	0	0	0	0	0	0	0
NDUFA4	0	0	0	0	0	0	0	0	0	0	0	0	0	1.5	0	0	0	0	0	0
NDUFS2	0	2	0	0	0	0	0	0	0	0	0	0	0	2	0	0	0	0	0	0
NEFL	1.5	18.5	0	0	0	0	0	0	0	0	0	4	0	0	0	0	0	0	0	0
NEFM	0	4.5	0	0	0	0	0	0	0	0	0	0	0	0	0	0	0	0	0	0
NEK2	2	0	0	0	0	0	0	0	0	0	0	0	0	0	0	0	0	0	0	0
NHEJ1	0	0	0	11.5	7	0	0	27	0	0	0	0	0	0	0	0	0	0	0	0
NIP7	0	0	0	0	0	0	2	0	0	0	0	0	0	0	0	0	0	0	0	0
NME1	0	0	0	0	0	0	0	0	0	0	0	0	0	4.5	0	0	0	0	0	0
NME1-NME2	0	0	0	0	0	0	0	0	0	0	0	0	0	4.5	0	0	0	0	0	0
NME2	0	0	0	0	0	0	0	0	0	0	0	0	0	4.5	0	0	0	0	0	0
NME2P1	0	0	0	0	0	0	0	0	0	0	0	0	0	4.5	0	0	0	0	0	0
NOL11	2	0	0	0	0	0	0	0	0	0	0	0	0	0	0	0	0	0	0	0
NOL9	0	2	0	0	0	0	0	0	0	0	0	0	0	0	0	0	0	0	0	0
NONO	0	0	0	2.5	0	0	0	0	0	0	0	0	0	0	0	0	0	0	2.5	4.5
NOP2	0	0	0	0	0	0	12	0	0	0	0	0	0	0	0	0	0	0	0	0
NOTCH2	0	0	0	0	0	0	0	0	0	0	0	1.5	0	0	0	0	0	0	0	0
NPM1	0	0	0	0	0	0	2.5	0	0	0	0	0	0	0	0	0	0	0	0	0
NRD1	0	0	0	0	0	0	2.5	0	0	0	0	0	0	0	0	0	0	0	0	0
NSUN4	0	0	0	0	0	0	0	0	0	4.5	0	0	0	0	0	0	0	0	0	0
NT5C2	0	0	0	0	0	0	0	0	0	0	2	0	0	0	0	0	0	0	0	4
NUCKS1	0	0	0	0	3.5	0	0	0	0	0	0	0	0	0	0	0	0	0	0	0
NUDT16L1	0	0	0	0	0	0	0	0	0	0	0	0	0	0	0	0	0	1.5	0	0
NUP153	0	0	0	0	0	0	0	0	0	0	0	0	0	0	0	12.5	0	0	0	0
NUP188	0	4	0	0	0	0	0	0	0	0	0	0	0	0	0	0	0	0	0	0
NUP205	0	1.5	0	0	0	0	0	0	0	0	0	0	0	0	0	0	0	0	0	0
NUP50	0	0	0	0	0	0	0	0	0	0	0	0	0	0	0	10.5	0	0	0	0
NUP93	0	5.5	0	0	0	0	0	0	0	0	0	0	0	0	0	0	0	0	0	0
OGT	0	0	0	0	0	0	0	0	0	0	0	0	0	0	0	0	0	0	2.5	4
OIP5	0	0	0	0	0	0	0	0	0	0	0	2	0	0	0	0	0	0	0	0
OTUD4	26	63	3.5	35	5.5	1.5	0	0	14	2.5	40	3.5	0	0	0	0	8	0	37	87.5
P4HA1	8.5	47.5	6.5	3	0	0	0	0	7.5	0	2.5	10.5	0	10	0	0	4.5	0	0	0
P4HA2	0	7.5	0	0	0	0	0	0	0	0	0	3	0	0	0	0	0	0	0	0
P4HB	0	8	0	0	0	0	0	0	0	0	0	0	0	0	0	0	0	0	0	0
PABPC1	11	3.5	0	8.5	0	0	0	0	3	0	4.5	3.5	0	1	0	0	3	0	6.5	11.5
PABPC3	0	3.5	0	8.5	0	0	0	0	0	0	4.5	3.5	0	1	0	0	3	0	0	0
PABPC4	11.5	3.5	0	6.5	0	0	0	0	3	0	4	2.5	0	1	0	0	1.5	0	4	14
PAGR1	9	0	0	0	0	0	0	0	0	0	0	0	0	0	0	0	0	0	0	0
PARP1	0	0	30	50.5	0	133	4	27	44	73	0	0	0	0	51	28	0	7.5	0	0
PARP2	0	0	4.5	17	0	3.5	0	7.5	8	17.5	0	0	0	0	1.5	0	0	0	0	0
PARP3	0	0	0	0	0	0	0	0	0	0	0	0	50.5	0	0	0	0	0	0	0
PATZ1	0	2	0	0	0	0	0	0	0	0	0	0	0	0	0	0	0	0	0	0
PAXIP1	83.5	0	0	0	0	0	0	0	0	0	0	0	0	0	0	0	0	0	0	0
PCBP1	5.5	5	0	0	0	0	0	0	0	0	0	0	0	0	0	0	0	0	0	0
PCBP2	0	2	0	0	0	0	0	0	0	0	0	0	0	0	0	0	0	0	0	0
PCBP3	0	2	0	0	0	0	0	0	0	0	0	0	0	0	0	0	0	0	0	0
PCGF6	0	0	0	0	0	0	0	0	0	0	0	0	0	0	0	0	2	0	0	0
PCMT1	0	0	0	0	0	0	0	6	0	0	0	0	0	0	0	0	0	0	0	0
PCNA	0	1.5	0	0	0	0	0	0	2	0	0	2	0	1.5	0	0	0	0	0	0
PDCD2L	0	0	0	0	0	0	0	0	0	0	0	0	0	0	0	3	0	0	0	0
PDCD6	4.5	3	0	2	0	0	0	0	0	0	2	2	0	0	0	0	0	0	0	3.5
PDE4D	14	0	0	0	0	0	0	0	0	0	0	0	0	0	0	0	0	0	0	0
PDHA1	0	0	0	0	0	0	0	0	2	0	0	0	0	4.5	0	0	0	0	0	0
PDIA6	0	0	0	0	4.5	3	2	0	0	0	0	0	0	0	7.5	7	0	3.5	0	0
PDK3	0	0	0	0	0	0	0	0	0	2.5	0	0	0	0	0	0	0	0	0	0
PELO	0	7	0	0	0	0	0	0	0	0	0	0	0	5	0	0	0	0	0	0
PEX1	0	0	0	0	0	0	0	2.5	0	0	0	0	0	0	0	0	0	0	0	0
PEX6	0	0	0	0	0	0	0	2	0	0	0	0	0	0	0	0	0	0	0	0
PFDN2	0	0	0	0	0	0	0	0	0	0	0	0	0	0	0	0	0	0	0	1
PFKFB3	0	0	0	2	0	0	0	0	1	0	6.5	0	0	0	0	0	3	0	4	28
PFKL	0	1.5	0	0	2.5	0	0	0	1.5	0	0	6	0	6.5	1.5	0	0	0	0	7.5
PFKM	0	0	0	0	0	0	0	0	1.5	0	0	0	0	0	0	0	0	0	0	0
PFKP	0	1.5	0	0	4	0	0	0	3.5	0	0	7.5	0	10.5	1.5	0	2.5	0	0	6.5
PGAM5	4.5	12	2	9.5	0	0	0	0	2	0	1.5	0	2	0	0	0	1.5	1.5	1.5	0
PHF8	0	0	0	0	0	0	8	0	0	0	0	0	0	0	0	0	0	0	0	0
PHGDH	0	0	0	0	0	0	0	0	0	0	0	0	0	3	0	0	0	0	0	0
PKP2	0	5.5	0	0	0	0	0	0	0	0	0	0	0	0	0	0	0	0	0	0
PLOD1	0	0	0	0	0	0	0	0	0	0	0	0	0	0	0	0	0	22.5	0	0
PLRG1	0	0	0	0	0	0	0	0	0	0	0	2	0	0	0	0	0	0	0	0
PNKP	0	0	0	0	19	1	61.5	0	0	0	0	0	0	0	0	24.5	0	0	0	0
PNN	3.5	0	0	0	0	0	0	0	0	0	0	0	0	0	0	0	0	0	0	0
PNPLA6	0	1.5	0	0	0	0	0	0	0	0	0	0	0	0	0	0	0	0	0	0
POLB	0	0	0	0	0	0	2	0	0	2	0	0	0	0	0	2	0	0	0	0
POLDIP2	0	0	0	0	0	0	0	0	0	0	0	0	0	0	0	0	0	0	0	2
POLL	0	0	52	5	0	0	0	0	0	0	0	0	0	0	0	0	0	0	0	0
POLM	0	30.5	0	0	0	0	0	0	0	0	0	0	0	0	0	0	0	0	0	0
POLR2A	0	0	0	0	0	0	4.5	0	0	0	0	0	0	0	0	0	0	0	0	0
POLR2B	0	12	0	0	0	0	2	0	0	0	0	0	0	6	0	0	0	0	0	0
POLR2E	0	0	0	0	0	0	1.5	0	0	0	0	0	0	0	0	0	0	0	0	0
POLR2G	0	0	0	0	0	0	1	0	0	0	0	0	0	0	0	0	0	0	0	0
POLRMT	0	1	0	0	0	0	0	0	0	0	0	0	0	2	0	0	0	0	0	0
POM121	0	2	0	0	0	0	0	0	0	0	0	0	0	0	0	0	0	0	0	0
POM121C	0	2	0	0	0	0	0	0	0	0	0	0	0	0	0	0	0	0	0	0
POTEE	0	0	0	0	0	1	0	0	0	0	0	0	0	0	0	1	0	0	0	0
POTEF	0	0	0	0	0	1	0	0	0	0	0	0	0	0	0	1	0	0	0	0
POTEI	0	0	0	0	0	1	0	0	0	0	0	0	0	0	0	1	0	0	0	0
PPHLN1	3.5	5	0	3	0	0	0	0	0	0	0	3	0	0	0	0	0	0	0	0
PPIA	0	0	0	0	0	0	0	1.5	0	0	0	0	0	0	0	0	0	0	0	2.5
PPIG	6	0	0	0	0	0	0	0	0	0	0	0	0	0	0	0	0	0	0	0
PPIL4	0	0	0	0	0	0	0	0	0	0	0	0	0	0	0	0	0	0	0	4.5
PPM1A	0	1	0	0	0	0	0	0	0	0	2	0	0	1.5	0	0	0	0	2	0
PPM1B	0	1	0	0	0	0	0	0	0	0	2	0	0	1.5	0	0	0	0	2	4.5
PPM1G	0	0	0	0	1.5	0	0	0	0	0	0	0	0	0	0	0	0	0	0	0
PPOX	0	0	0	0	0	0	0	0	0	0	0	0	0	2	0	0	0	0	0	0
PPP1CA	0	0	0	0	0	0	0	0	0	0	2.5	0	0	0	0	0	0	0	0	0
PPT1	2	4	1	0	0	0	0	0	2.5	0	0	2	0	3.5	0	0	0	0	0	0
PRCP	0	2.5	0	0	0	0	0	0	0	0	0	0	0	0	0	0	0	0	0	0
PRDM10	0	0	0	0	0	0	7.5	0	0	0	0	0	0	0	0	0	0	0	0	0
PRDX1	0	2.5	0	2	0	0	0	6	0	0	2.5	0	0	0	0	6	0	0	1.5	5
PRDX2	0	0	0	0	0	0	0	0	0	0	0	0	0	0	0	2	0	0	1.5	0
PRDX4	4	10.5	8.5	2.5	3	0	1.5	10	2.5	3	4	4.5	2	9.5	0	7.5	0	5	2	8
PRDX6	0	0	0	0	0	0	0	0	0	0	0	0	0	0	0	0	0	0	0	5
PRKAA2	0	0	0	0	0	0	0	0	0	0	0	0	0	0	0	0	5.5	0	0	0
PRKAG1	0	0	0	0	0	0	0	0	0	0	0	0	0	0	0	0	1.5	0	0	0
PRKAG2	0	0	0	0	0	0	0	0	0	0	0	0	0	0	0	0	1.5	0	0	0
PRKAR1A	0	6.5	0	0	0	0	0	0	0	0	0	2	0	0	0	0	2.5	0	0	0
PRKDC	0	71.5	95.5	270	3	145	117.5	222.5	206.5	237.5	0	0	0	0	212	14	0	43.5	24.5	0
PRMT1	3	0	0	0	0	0	0	0	0	0	0	0	0	0	0	0	0	0	0	5
PRMT5	36	31.5	18.5	37	25.5	21	0	0	37	26	10.5	18	23	0	17.5	2	13.5	16.5	24	37.5
PROSC	0	0	0	0	0	0	0	0	0	0	0	0	0	0	0	0	0	0	0	3
PRPF19	0	0	0	0	0	0	0	0	0	0	0	13.5	0	0	0	0	0	0	0	2.5
PRPF31	10.5	9.5	0	9.5	4.5	0	0	0	4	1.5	4	0	0	0	0	0	3	0	6	17
PRPF39	0	22.5	0	0	0	0	0	0	0	0	0	0	0	0	0	0	0	0	0	0
PRPF8	0	0	0	0	0	0	0	0	0	0	0	2	0	0	0	0	0	0	0	0
PRPH	0	0	0	0	1.5	0	0	0	0	0	0	0	0	0	0	0	0	0	0	0
PRPS1	6.5	2	0	1.5	2.5	4.5	0	0	7	2	9.5	0	0	0	0	0	5	0	3	46
PRPS1L1	6.5	2	0	1.5	2.5	4.5	0	0	7	2	9.5	0	0	0	0	0	5	0	3	0
PRPS2	6.5	0	0	1.5	2.5	4.5	0	0	7	2	9.5	0	0	0	0	0	5	0	3	23.5
PRPSAP1	2	0	0	0	0	0	0	0	1	0	6	0	0	0	0	0	2	0	0	21
PRPSAP2	5	0	0	0	0	0	0	0	4.5	0	8.5	0	0	0	0	0	6.5	0	0	27
PSMA1	0	0	0	0	0	0	0	0	0	0	0	0	0	0	1.5	0	0	0	0	0
PSMA2	0	0	0	0	0	0	0	0	0	0	0	0	0	3	2	0	0	0	0	0
PSMA3	0	0	0	0	0	0	0	0	0	0	0	0	0	2	2.5	0	0	0	0	0
PSMA6	0	0	0	0	0	0	0	0	0	0	0	0	0	2.5	0	0	0	0	0	0
PSMA7	0	0	0	0	0	0	0	0	0	0	0	0	0	2.5	0	0	0	0	0	0
PSMA8	0	0	0	0	0	0	0	0	0	0	0	0	0	2.5	0	0	0	0	0	0
PSMB2	0	0	0	0	0	0	0	0	0	0	0	0	0	3	0	0	0	0	0	0
PSMB3	0	0	0	0	0	0	0	0	0	0	0	0	0	2	2	0	0	0	0	0
PSMB4	0	0	0	0	0	0	0	0	0	0	0	0	0	0	1.5	0	0	0	0	0
PSMB5	0	0	0	0	0	0	0	0	0	0	0	0	0	4	3	0	0	0	0	0
PSMC1	0	0	0	0	0	0	0	0	0	0	0	0	0	1.5	0	0	0	0	0	0
PSMC2	0	0	0	0	0	0	0	0	0	0	0	0	0	1	0	0	0	0	0	0
PSMC6	0	0	0	0	0	0	0	0	0	0	0	0	0	1.5	0	0	0	0	0	0
PSMD11	0	0	0	0	0	0	0	0	0	0	0	0	0	1.5	0	0	0	0	0	0
PSMD2	0	0	0	0	0	0	0	0	1	0	0	0	0	6.5	3.5	0	0	0	0	0
PSMD3	0	1.5	0	0	0	0	0	0	0	0	0	0	0	4	0	0	0	0	0	0
PSMD7	0	0	0	0	0	0	0	0	0	0	0	0	0	3.5	0	0	0	0	0	0
PSPC1	0	0	0	0	0	0	0	0	0	0	0	0	0	0	0	0	0	0	0	3
PTDSS1	0	2	0	0	0	0	0	0	0	0	0	0	0	0	0	0	0	0	0	0
PTPLAD1	0	3	0	0	0	0	0	0	0	0	0	0	0	0	0	0	0	0	0	0
PTPMT1	0	1.5	0	0	0	0	0	0	0	0	0	0	0	0	0	0	0	0	0	0
PWP1	0	0	0	0	0	0	2	0	0	0	0	0	0	0	0	0	0	0	0	0
PYCR2	0	0	0	0	0	0	0	0	0	0	0	0	0	2	0	0	0	0	0	0
QPCT	0	0	0	0	0	0	0	0	0	0	0	0	0	0	0	0	0	0	0	3
RAD23A	0	0	0	0	2.5	0	0	1.5	1	0	0	0	0	0	0	0	0	0	0	0
RAD23B	0	0	1	0	2.5	2	0	1.5	1	7	0	0	0	0	0	0	0	0	0	0
RAE1	0	3.5	0	0	0	0	0	0	0	0	0	0	0	0	0	0	0	0	0	0
RAF1	0	0	0	0	0	0	0	0	0	0	0	0	0	2	0	0	0	0	0	0
RAN	0	0	0	0	0	0	0	0	0	0	0	0	0	0	0	0	0	0	0	1
RBBP4	0	4	0	0	0	0	5.5	0	0	0	0	0	0	1.5	0	0	0	0	0	0
RBBP5	7	0	0	0	0	0	0	0	0	0	0	0	0	0	0	0	0	0	0	0
RBBP7	0	2.5	0	0	0	0	4.5	0	0	0	0	0	0	1.5	0	0	0	0	0	0
RBBP8	14	0	0	0	0	0	0	0	0	0	0	0	0	0	0	0	0	0	0	0
RBFOX1	0	7.5	0	0	0	0	0	0	0	0	0	0	0	0	0	0	0	0	0	0
RBFOX2	0	7.5	0	0	0	0	0	0	0	0	0	0	0	0	0	0	0	0	0	0
RBFOX3	0	7.5	0	0	0	0	0	0	0	0	0	0	0	0	0	0	0	0	0	0
RBM10	34	36	14	57	28.5	13.5	0	0	28	17.5	26	21	15	0	13	0	21.5	5.5	31.5	49.5
RBM14	0	4	0	0	0	0	0	0	0	0	0	0	0	0	0	0	0	0	0	0
RBM15	3	0	0	0	0	0	0	0	0	0	0	0	0	0	0	0	0	0	0	0
RBM17	0	1	0	3.5	0	0	0	0	0	0	0	0	0	0	0	0	0	0	0	2.5
RBM39	4	11.5	0	0	0	0	0	0	0	0	0	0	0	0	0	0	0	0	0	2.5
RCC2	0	0	0	0	3	0	0	0	0	0	0	0	0	0	0	0	0	0	0	0
RCN2	2	11.5	0	2.5	0	0	0	0	2.5	0	0	3.5	0	0	0	0	0	0	0	5
RFC1	0	0	8.5	19	0	0	0	8.5	10.5	23	0	0	0	0	3.5	0	0	0	0	0
RFC2	0	0	2.5	7.5	0	0	0	0	7.5	10.5	0	0	0	0	1.5	0	0	0	0	0
RFC3	0	0	3.5	2.5	0	0	0	2.5	4.5	15	0	0	0	0	0	0	0	0	0	0
RFC4	0	0	3.5	3.5	0	0	0	6.5	3.5	11	0	0	0	2	0	0	0	0	0	0
RFC5	0	0	3	1.5	0	0	0	4	4	10.5	0	0	0	2	0	0	0	0	0	0
RFWD3	0	0	0	0	0	0	0	0	0	0	0	0	0	4.5	0	0	0	0	0	0
RICTOR	0	1.5	0	0	0	0	0	0	0	0	0	0	0	0	0	0	0	0	0	0
RIF1	3.5	4.5	0	17	0	0	0	0	4	0	63	0	1	0	0	0	2.5	0	10.5	11.5
RIOK1	6.5	6.5	0	12	2	0	0	0	2.5	0	10.5	0	0	0	0	0	3	0	5.5	11.5
RLIM	0	0	0	0	0	0	0	0	0	0	0	0	0	3.5	0	0	0	0	0	0
RNF146	0	0	0	0	0	1.5	0	0	0	0	0	0	0	0	0	0	0	0	0	0
RNF213	28.5	0	0	0	0	0	0	0	0	0	0	0	0	0	0	0	0	0	0	0
RNF219	20	33.5	3	45.5	8	4.5	0	0	23	6.5	29	15	3	0	2	0	18.5	2.5	14.5	35
RNPS1	3	0	0	0	0	0	0	0	0	0	0	0	0	0	0	0	0	0	2	1
RP1L1	0	0	0	0	1.5	0	0	0	0	0	0	0	0	0	0	0	0	0	0	0
RPA1	0	0	10	15	0	24	1	4	19	31.5	0	0	0	0	15	1.5	0	3	6.5	0
RPA2	0	0	3	6.5	0	7	0	1.5	6.5	9	0	0	0	0	4.5	0	0	0	2	0
RPA3	0	0	0	1.5	0	4	0	2	4.5	5.5	0	0	0	0	0	0	0	0	0	0
RPAP1	0	2	0	0	0	0	0	0	0	0	0	0	0	0	0	0	0	0	0	0
RPAP2	0	0	0	0	0	0	9.5	0	0	0	0	0	0	0	0	0	0	0	0	0
RPL10	0	0	0	0	0	2	5.5	0	0	0	0	2.5	0	1.5	0	0	0	0	0	0
RPL10A	0	0	0	0	0	0	6	0	0	0	0	0	0	0	0	0	0	0	0	0
RPL10L	0	0	0	0	0	2	5.5	0	0	0	0	0	0	1.5	0	0	0	0	0	0
RPL11	0	0	0	0	0	2	5	0	0	0	0	2	0	0	0	0	0	0	0	0
RPL12	0	0	0	0	0	2	6	0	0	0	0	0	0	0	0	0	0	0	0	0
RPL13	0	0	0	0	0	0	6.5	0	0	0	0	0	0	0	0	0	0	0	0	0
RPL13A	0	0	0	0	0	3	6	0	0	0	0	0	0	0	0	0	0	0	0	0
RPL14	0	0	0	0	0	2	9	0	0	0	0	0	0	0	0	0	0	0	0	0
RPL15	0	0	0	0	0	2	9	0	0	0	0	0	0	0	0	0	0	0	0	0
RPL17	0	0	0	0	0	0	4.5	0	0	0	0	0	0	1.5	0	0	0	0	0	0
RPL18	0	0	0	0	0	4	8.5	0	0	0	0	0	0	0	0	0	0	0	0	0
RPL18A	0	0	0	0	0	0	9	0	0	0	0	0	0	0	0	0	0	0	0	0
RPL19	0	0	0	0	0	0	3	0	0	0	0	2	0	0	0	0	0	0	0	0
RPL21	0	0	0	0	0	0	4.5	0	0	0	0	0	0	0	0	0	0	0	0	0
RPL22	0	0	0	0	0	0	4.5	0	0	0	0	0	0	0	0	0	0	0	0	0
RPL23	1.5	7	1.5	0	2	0	6	0	0	0	0	2.5	0	5.5	0	0	1	0	0	0
RPL23A	0	0	0	0	0	0	7.5	0	0	0	0	0	0	0	0	0	0	0	0	0
RPL24	0	2.5	0	0	2.5	1.5	5	0	0	0	0	2.5	0	2.5	0	0	1.5	0	0	0
RPL26	0	0	0	0	0	0	7.5	0	0	0	0	0	0	0	0	0	0	0	0	0
RPL26L1	0	0	0	0	0	0	6.5	0	0	0	0	0	0	0	0	0	0	0	0	0
RPL27	0	0	0	0	0	0	5.5	0	0	0	0	0	0	0	0	0	0	0	0	0
RPL27A	0	0	0	0	0	0	6	0	0	0	0	2.5	0	0	0	0	0	0	0	0
RPL28	0	0	0	0	0	1.5	7.5	0	0	0	0	1.5	0	2	0	0	0	0	0	0
RPL29	0	0	0	0	0	2	0	0	0	0	0	0	0	0	0	0	0	1.5	0	0
RPL3	0	0	0	0	0	2	17	0	0	0	0	2	0	0	0	0	0	0	0	0
RPL30	0	0	0	0	0	0	3	0	0	0	0	0	0	0	0	0	0	0	0	0
RPL31	0	0	0	0	0	0	2.5	0	0	0	0	0	0	0	0	0	0	0	0	0
RPL32	0	0	0	0	0	0	8.5	0	0	0	0	0	0	0	0	0	0	0	0	0
RPL34	0	0	0	0	0	0	2.5	0	0	0	0	0	0	0	0	0	0	0	0	0
RPL35	0	0	0	0	0	0	4.5	0	0	0	0	0	0	0	0	0	0	0	0	0
RPL35A	0	0	0	0	0	0	5	0	0	0	0	0	0	0	0	0	0	0	0	0
RPL36	0	0	0	0	0	0	3.5	0	0	0	0	0	0	0	0	0	0	0	0	0
RPL36AL	0	0	0	0	0	0	1.5	0	0	0	0	0	0	0	0	0	0	0	0	0
RPL37	0	0	0	0	0	0	1.5	0	0	0	0	0	0	0	0	0	0	0	0	0
RPL37A	0	0	0	0	0	0	5.5	0	0	0	0	0	0	1.5	0	0	0	0	0	0
RPL38	0	2	0	0	0	0	2.5	0	0	0	0	1.5	0	1.5	0	0	0	0	0	0
RPL39	0	0	0	0	0	0	2	0	0	0	0	0	0	0	0	0	0	0	0	0
RPL39P5	0	0	0	0	0	0	2	0	0	0	0	0	0	0	0	0	0	0	0	0
RPL4	0	3	0	2	0	5.5	18.5	0	0	0	0	2	0	3.5	0	0	0	0	0	0
RPL5	0	0	0	0	0	3	9.5	0	0	0	0	2	0	0	0	0	0	0	0	0
RPL6	0	0	0	0	0	3	8.5	0	0	0	0	0	0	0	0	0	0	0	0	0
RPL7	0	0	0	0	0	2	9.5	0	0	0	0	0	0	0	0	0	0	2	0	0
RPL7A	0	0	0	0	0	2.5	11.5	0	0	0	0	1	0	0	0	0	0	0	0	0
RPL8	0	0	0	0	0	4	10.5	0	0	0	0	0	0	0	0	0	0	0	0	0
RPL9	0	0	0	0	0	0	7.5	0	0	0	0	0	0	0	0	0	0	0	0	0
RPLP0	0	0	0	0	0	0	10	0	0	0	0	0	0	0	0	0	0	1	0	0
RPLP0P6	0	0	0	0	0	0	10	0	0	0	0	0	0	0	0	0	0	1	0	0
RPLP2	0	0	0	0	0	2	5.5	0	0	0	0	0	0	0	0	0	0	0	0	0
RPN1	1.5	0	0	0	0	0	0	0	0	0	0	0	0	0	0	0	0	0	0	0
RPP30	0	0	0	0	0	0	0	0	0	0	0	0	0	1.5	0	0	0	0	0	0
RPS10	0	0	0	0	0	0	2.5	0	0	0	0	0	0	0	0	0	0	0	0	0
RPS10P5	0	0	0	0	0	0	2.5	0	0	0	0	0	0	0	0	0	0	0	0	0
RPS11	0	1	0	0	0	0	5	0	0	0	0	0	0	2.5	0	0	0	0	0	0
RPS12	0	0	0	0	0	2	3	0	0	0	0	0	0	0	0	0	0	0	0	0
RPS13	0	0	0	0	0	0	4	0	0	0	0	0	0	0	0	0	0	0	0	1.5
RPS14	0	0	0	0	0	2	3.5	0	0	0	0	0	0	0	0	0	0	0	0	0
RPS15	0	0	0	0	0	0	4	0	0	0	0	0	0	0	0	0	0	0	0	0
RPS15A	0	0	0	0	0	0	4	0	0	0	0	0	0	0	0	0	0	0	0	0
RPS16	0	0	0	0	0	0	4.5	0	0	0	0	0	0	0	0	0	0	0	0	2.5
RPS17	0	0	0	0	0	2.5	3	0	0	0	0	0	0	0	0	0	0	0	0	0
RPS17L	0	0	0	0	0	2.5	3	0	0	0	0	0	0	0	0	0	0	0	0	0
RPS18	2	0	0	0	0	1.5	5.5	0	0	0	0	0	0	0	0	0	0	0	0	2
RPS19	0	0	0	0	0	3	5.5	0	0	0	0	0	0	0	0	0	0	0	0	2
RPS2	2.5	3.5	0	1	0	3.5	7.5	0	0	0	0	3	0	3	0	4	1.5	0	0	3.5
RPS20	0	0	0	0	0	0	3.5	0	0	0	0	0	0	0	0	0	0	0	0	0
RPS23	0	0	0	0	0	2	2.5	0	0	0	0	0	0	3.5	0	0	0	0	0	0
RPS24	0	0	0	0	0	0	3	0	0	0	0	0	0	0	0	0	0	0	0	1.5
RPS25	0	0	0	0	0	0	4	0	0	0	0	0	0	0	0	0	0	0	0	1.5
RPS26	0	0	0	0	0	0	3	0	0	0	0	0	0	0	0	0	0	0	0	0
RPS26P11	0	0	0	0	0	0	3	0	0	0	0	0	0	0	0	0	0	0	0	0
RPS27	2	2	1.5	2.5	0	1.5	1.5	0	2	0	0	0	0	2	0	0	0	0	0	0
RPS27A	2.5	3	3	2.5	2.5	1	3.5	0	4	3	0	5.5	2.5	9	4	2	1.5	0	0	1.5
RPS27L	2	2	1.5	2.5	0	1.5	1.5	0	2	0	0	0	0	2	0	0	0	0	0	0
RPS28	0	0	0	0	0	0	0	0	0	0	0	0	0	0	0	0	0	0	0	1
RPS3	0	0	0	3	0	1.5	8.5	0	0	0	0	0	0	0	0	0	0	0	0	5
RPS3A	1.5	0	0	2.5	0	3	8	0	0	0	1.5	0	0	0	0	0	0	0	0	5
RPS4X	2	3	0	0	0	1.5	8.5	0	0	0	0	2	0	7	0	0	0	0	0	2
RPS4Y1	0	3	0	0	0	1.5	8.5	0	0	0	0	0	0	7	0	0	0	0	0	0
RPS4Y2	0	0	0	0	0	1.5	0	0	0	0	0	0	0	0	0	0	0	0	0	0
RPS5	0	0	0	0	0	0	4.5	0	0	0	0	0	0	0	0	0	0	0	0	0
RPS6	0	0	0	0	0	0	5	0	0	0	0	0	0	0	0	0	0	0	0	0
RPS7	0	0	0	0	0	1	4	0	0	0	0	0	0	0	0	0	0	2	0	2
RPS8	0	0	0	0	0	2	6	0	0	0	0	0	0	0	0	0	0	0	0	2
RPS9	0	0	0	1.5	0	2	6	0	0	0	1.5	0	0	0	0	0	0	0	0	2
RPSA	2	1.5	0	4	0	3.5	11.5	0	0	0	3	0	0	0	0	0	2	0	0	3.5
RPSAP58	2	1.5	0	4	0	3.5	11.5	0	0	0	3	0	0	0	0	0	2	0	0	3.5
RSF1	0	0	0	1	0	0	0	0	0	0	0	0	0	0	1.5	0	0	0	0	0
RSL1D1	0	0	0	0	0	0	2.5	0	0	0	0	0	0	0	0	0	0	0	0	0
RUVBL1	5.5	7.5	0	0	0	0	0	0	19	0	0	3	0	5.5	0	0	0	0	0	6
RUVBL2	0	2	0	0	0	0	0	0	22	0	0	2	0	5.5	0	0	0	0	0	2.5
SAV1	0	5	0	0	0	0	0	0	0	0	0	0	0	0	0	0	0	0	0	0
SCML1	0	0	0	0	0	0	0	0	0	1	0	0	0	0	0	0	0	0	0	0
SCO2	0	0	0	0	0	0	0	0	0	0	0	0	0	1.5	0	0	0	0	0	0
SCYL2	0	0	0	0	0	0	0	0	0	0	0	0	0	0	0	0	0	0	0	1.5
SDF4	0	1.5	0	0	0	0	0	0	0	0	0	0	0	0	0	0	0	0	0	0
SDHA	0	3	0	0	0	0	0	0	0	0	0	0	0	0	0	0	0	0	0	0
SEC13	0	3	0	0	0	0	0	0	0	0	0	0	0	0	0	0	0	0	0	0
SEC16A	0	24.5	0	0	0	0	0	0	0	0	0	0	0	0	0	0	0	0	0	0
SEC61A1	0	2	0	0	0	0	0	0	1.5	0	0	0	0	2	0	0	0	0	0	0
SEC61A2	0	2	0	0	0	0	0	0	1.5	0	0	0	0	2	0	0	0	0	0	0
SEC61B	0	0	0	0	0	0	0	0	0	0	0	0	0	2	0	0	0	0	0	0
SENP1	0	2.5	0	0	0	0	0	0	0	0	0	0	0	2	0	0	0	0	0	0
SERBP1	0	0	0	0	0	0	4.5	0	0	0	0	0	0	0	0	0	0	0	0	0
SETD2	0	1.5	0	0	0	0	0	0	0	0	0	0	0	0	0	0	0	0	0	0
SF3A1	0	2	0	1.5	0	0	0	0	0	0	0	0	0	0	0	0	0	0	0	0
SF3A2	0	0	0	1	0	0	0	0	0	0	0	0	0	0	0	0	0	0	0	0
SF3A3	0	0	0	1.5	0	0	0	0	0	0	0	0	0	0	0	0	0	0	0	1
SF3B1	7	9.5	0	27	3	0	0	0	2	0	2	0	0	0	0	0	2	0	3.5	19.5
SF3B2	3.5	3	0	8	2	0	0	0	1.5	0	0	0	0	0	0	0	0	0	0	5
SF3B3	5	8.5	1.5	15	4	0	0	0	5	0	3.5	0	0	3	0	0	2.5	0	3	18.5
SF3B4	0	0	0	2	0	0	0	0	0	0	0	0	0	0	0	0	0	0	0	1.5
SFPQ	0	0	0	0	0	0	0	0	0	0	0	0	0	0	0	0	0	0	0	3
SFXN4	0	9.5	0	0	0	0	0	0	0	0	0	0	0	0	0	0	0	0	0	0
SIN3A	0	0	0	0	0	0	6	0	0	0	0	0	0	0	0	0	0	0	0	0
SIRT3	0	0	0	0	0	0	0	0	0	0	0	0	0	0	0	0	0	0	2	0
SLC25A1	0	1.5	0	0	0	0	0	0	0	0	0	0	0	0	0	0	0	0	0	0
SLC25A10	0	3	0	0	0	0	0	0	0	0	0	0	0	0	0	0	0	0	0	3
SLC25A11	2	4.5	1.5	0	0	0	0	0	0	0	0	0	0	1.5	0	0	0	0	0	0
SLC25A13	0	8.5	0	0	0	0	0	0	0	0	0	0	0	0	0	0	0	0	0	0
SLC25A22	0	4	0	0	0	0	0	0	0	0	0	0	0	0	0	0	0	0	0	0
SLC25A3	9	12.5	8.5	6	0	0	0	0	0	0	0	1.5	0	4	0	0	0	0	0	0
SLC25A4	0	0	0	0	0	0	0	0	0	0	0	0	0	4	0	0	0	0	0	0
SLC25A5	10.5	17	7	7	0	0	0	0	0	0	0	0	0	5	0	0	0	0	0	0
SLC25A6	8	13.5	6	6.5	0	0	0	0	0	0	0	0	0	4	0	0	0	0	0	0
SLC3A2	0	0	0	0	0	0	0	0	0	0	0	0	0	3	0	0	0	0	0	0
SLFN11	0	2	0	0	0	0	0	0	0	0	0	0	0	1.5	0	0	0	0	0	0
SLFN13	0	2	0	0	0	0	0	0	0	0	0	0	0	1.5	0	0	0	0	0	0
SLIT2	1.5	23	0	0	0	0	0	0	0	0	0	0	0	1	0	0	0	0	0	0
SMARCA1	0	0	4	0	0	0	0	0	0	3.5	0	0	0	0	0	0	0	0	0	0
SMARCA5	0	0	4	0	0	0	9	1.5	0	3.5	0	0	0	0	0	0	0	0	0	0
SMN1	0	0	0	0	0	0	6.5	0	0	0	0	0	0	0	0	0	0	0	0	0
SNRNP70	0	0	0	0	0	0	3.5	0	0	0	0	0	0	0	0	0	0	0	0	1.5
SNRPA1	0	0	0	0	0	0	0	0	0	0	0	0	0	0	0	0	0	0	0	2
SNRPB	1.5	1.5	0	0	0	0	3	0	0	0	1.5	0	0	2	0	0	0	0	1	5
SNRPD1	3	3	2.5	2.5	3	1.5	3	0	3	1.5	2	1.5	0	0	0	0	2.5	1	3	4
SNRPD2	6	2	1.5	5	4	0	3	0	6.5	3.5	5	2	1	0	0	0	2	0	3.5	10.5
SNRPD3	0	0	0	0	0	0	1.5	0	0	0	0	0	0	0	0	0	0	0	0	2
SNRPE	0	0	0	0	0	0	2.5	0	0	0	0	0	0	0	0	0	0	0	0	2
SNRPF	1	0	0	0	0	0	0	0	0	0	0	0	0	0	0	0	0	0	0	0
SNRPN	1.5	1.5	0	0	0	0	3	0	0	0	1.5	0	0	2	0	0	0	0	1	5
SOGA1	0	1	0	0	0	0	0	0	0	0	0	0	0	0	0	0	0	0	0	0
SON	6.5	3.5	0	0	0	0	0	0	0	0	0	0	0	0	0	0	1.5	0	0	0
SPATA5L1	0	0	0	0	0	0	0	0	0	0	0	0	0	1.5	0	0	0	0	0	0
SPIN1	2	4.5	0	8.5	2	2	0	0	4	2	5.5	1.5	2	0	0	0	2	0	4.5	11.5
SPIN2A	2	0	0	0	0	0	0	0	0	0	0	0	0	0	0	0	0	0	0	7
SPIN2B	2	0	0	2	0	0	0	0	0	0	0	0	0	0	0	0	0	0	0	14.5
SPIN3	0	0	0	0	0	0	0	0	0	2	0	1.5	0	0	0	0	0	0	0	5
SPIN4	2	0	0	0	0	0	0	0	0	0	0	0	0	0	0	0	0	0	0	0
SPTAN1	1.5	2	0	4.5	1	0	0	0	8	0	23.5	2	0	0	0	0	4.5	4	6	38
SPTBN1	3	2	0	14	3.5	0	0	0	4.5	0	28	0	2	0	0	0	10.5	2.5	9	41.5
SPTLC1	0	2.5	0	0	0	0	0	0	0	0	0	0	0	0	0	0	0	0	0	0
SRRM2	31.5	0	0	2.5	2	0	0	0	0	0	4.5	5.5	0	0	0	0	13.5	0	11	8
SRSF1	0	0	0	0	13.5	0	0	0	5.5	0	0	2	0	0	0	0	0	0	5	2.5
SRSF2	0	0	0	0	5	2.5	0	0	5	0	3	1	0	0	0	0	0	0	2.5	1.5
SRSF3	0	0	0	0	4.5	0	0	0	0	0	0	1.5	0	0	0	0	0	1	2.5	2
SRSF4	2.5	0	0	1	2	0	0	0	0	0	2.5	1.5	0	0	0	0	1.5	0	2	4.5
SRSF5	0	0	0	1	2	0	0	0	0	0	0	1.5	0	0	0	0	1.5	0	0	0
SRSF6	2.5	0	0	1	2	0	0	0	0	0	2.5	1.5	0	0	0	0	1.5	0	2	3.5
SRSF7	7	0	0	0	0	0	0	0	0	0	2.5	0	0	0	0	0	2	0	1.5	6.5
SRSF8	0	0	0	0	0	0	0	0	0	0	0	1	0	0	0	0	0	0	0	0
SSBP1	0	0	0	0	0	2	5	0	0	2.5	0	0	0	0	2.5	0	0	0	0	0
SSR4	2	4.5	2	0	0	0	0	0	1.5	0	0	2	0	4	0	0	0	0	0	0
SSRP1	0	0	8	11	8	16.5	1.5	14.5	21.5	14.5	0	0	0	0	17.5	0	0	0	0	0
STK38	29	27.5	16.5	36.5	20.5	19.5	0	0	30	25	12.5	12	9	4.5	12.5	10	17	17.5	18	33
STK38L	10.5	11	2.5	17.5	6	4	0	0	16	8	9	5	4	0	2.5	0	6.5	4	9	25
STRAP	0	0	0	0	0	0	9.5	0	0	0	0	0	0	0	0	0	0	0	0	0
STUB1	1.5	0	4.5	0	0	0	0	0	0	0	0	0	0	2.5	0	0	0	0	0	0
SUB1	0	0	0	0	7.5	0	0	0	5	1	3.5	0	0	0	0	0	0	3	3.5	5
SUCLG1	0	0	0	0	0	0	0	0	0	0	0	0	0	3	0	0	0	0	0	0
SUGP2	0	20	0	0	0	0	0	0	0	0	0	0	0	0	0	0	0	0	0	0
SUN2	9.5	13.5	0	18	0	0	0	0	1	0	6	3	2	0	1	0	2	0	12	11
SUPT16H	0	0	11.5	19	14.5	33	3	22	37.5	23.5	0	0	0	0	29	0	0	0	0	0
TAB1	3	5.5	0	1	0	0	0	0	0	0	7	0	0	0	0	0	3.5	0	1.5	8
TAB2	2.5	0	0	0	0	0	0	0	0	0	0	0	0	0	0	0	0	0	0	0
TAB3	0	0	0	0	0	0	0	0	0	0	3.5	0	0	0	0	0	2.5	0	2.5	5
TAF1A	3	0	0	0	0	0	0	0	0	0	0	0	0	0	0	0	0	0	0	0
TAF1B	3.5	0	0	0	0	0	0	0	0	0	0	0	0	0	0	0	0	0	0	0
TAF1C	12	0	0	0	0	0	0	0	0	0	0	0	0	0	0	0	0	0	0	0
TAF1D	4	0	0	0	0	0	0	0	0	0	0	0	0	0	0	0	0	0	0	0
TAF4	1.5	1.5	0	0	0	0	0	0	0	0	2	0	0	0	0	0	3	0	4	14.5
TARDBP	0	0	0	0	0	0	0	0	1.5	0	0	2	0	5.5	0	0	0	0	0	0
TARS2	0	2.5	0	0	0	0	0	0	0	0	0	0	0	0	0	0	0	0	0	0
TCEB1	0	0	0	0	2.5	0	0	0	0	0	0	0	0	0	0	0	0	0	0	0
TCOF1	0	0	0	0	0	0	9.5	0	0	0	0	0	0	0	0	0	0	0	0	0
TCP1	0	2.5	0	0	0	0	0	0	0	0	0	10	0	28.5	0	0	3	0	0	0
TDP1	0	0	0	0	0	0	0	0	0	0	0	0	0	0	0	80	0	0	0	0
TDP2	0	0	0	0	0	0	0	0	0	0	0	0	0	30	0	0	0	0	0	0
TECR	0	4.5	0	0	0	0	0	0	0	0	0	0	0	0	0	0	0	0	0	0
TET2	0	0	0	0	0	0	0	0	0	0	0	0	0	0	0	0	0	0	0	5
TFAM	0	0	0	0	0	5	0	2.5	0	7.5	0	0	0	0	2	0	0	0	0	0
THRAP3	32	14.5	4.5	25	6	2	0	0	10.5	3.5	18	17	4.5	0	4	0	22	0	25.5	37.5
TIMM50	2.5	8	0	0	0	0	0	0	0	0	0	4.5	0	6.5	0	0	1	0	0	0
TMEM33	0	1.5	0	0	0	0	0	0	0	0	0	0	0	0	0	0	0	0	0	0
TMOD2	0	0	0	0	0	0	0	0	0	0	0	2	0	0	0	0	0	0	0	0
TMOD3	0	0	0	0	0	0	0	0	0	0	0	2	0	0	0	0	0	0	0	0
TMPO	0	0	0	2	0	2	0	3.5	4.5	0	0	0	0	0	18	0	0	10.5	0	3.5
TNRC6B	0	0	0	0	0	0	0	0	0	0	0	0	0	0	0	0	0	0	0	11.5
TOP1	0	0	0	0	0	2	0	0	0	0	0	0	0	0	0	0	0	0	0	0
TOP2A	0	0	0	0	0	0	0	0	0	0	0	0	0	31.5	0	0	0	0	0	0
TOP2B	0	0	0	0	0	0	0	0	0	0	0	0	0	21	0	0	0	0	0	0
TP53	0	0	0	0	0	0	7	0	0	0	0	0	0	0	0	8.5	0	0	0	0
TP53BP1	79	0	0	0	0	0	3	0	0	0	0	0	0	0	0	0	0	140	0	0
TPR	0	0	0	0	0	0	23.5	0	0	0	0	0	0	0	0	0	0	0	0	0
TRA2B	6.5	0	0	0	0	0	0	0	2	0	2	0	0	0	0	0	0	0	2	5.5
TRIM21	0	0	0	0	0	0	0	0	0	0	0	0	0	0	0	0	0	0	0	4
TRIM28	0	23.5	0	0	0	0	0	0	0	0	0	5	0	5	0	0	0	0	0	0
TRIM37	0	0	0	0	0	0	17.5	0	0	0	0	0	0	0	0	0	0	0	0	0
TRIP13	0	0	2	0	0	0	0	0	0	0	0	0	0	2.5	0	0	0	0	0	0
TRIP6	0	0	0	0	0	0	0	0	0	0	2.5	0	0	0	0	0	0	0	0	3
TRMT2A	0	1.5	0	0	0	0	0	0	0	0	0	0	0	1.5	0	0	0	0	0	0
TRNAU1AP	0	6.5	0	0	0	0	0	0	0	0	0	0	0	0	0	0	0	0	0	0
TRO	0	0	0	0	0	0	0	0	0	0	0	0	0	1	0	0	0	0	0	0
TSPYL1	0	0	0	0	0	0	6.5	0	0	0	0	0	0	0	0	0	0	0	0	0
TSPYL2	0	0	0	0	0	0	11.5	0	0	0	0	0	0	0	0	0	0	0	0	0
TUBA1A	29.5	35	24	0	19.5	0	19.5	7	26.5	18	14.5	0	0	28.5	0	6.5	17.5	15.5	0	21.5
TUBA1B	29.5	0	24.5	22	41	14	38	7	26.5	18	31	26	12	28.5	45	6.5	35	15.5	13.5	22.5
TUBA1C	29	35.5	23	19.5	20	0	18.5	7	26.5	0	14.5	26	0	28.5	22	6.5	17.5	0	0	21
TUBA3C	29.5	35	24	0	19.5	0	19.5	7	26.5	18	0	0	0	28.5	0	6.5	0	15.5	0	21.5
TUBA3E	29.5	35	24	0	19.5	0	19.5	0	26.5	18	0	0	0	28.5	0	6.5	0	15.5	0	21.5
TUBA4A	29.5	25	24.5	22	21	14	19.5	7	26.5	18	16.5	26	12	28.5	23	6.5	17.5	15.5	13.5	22.5
TUBA8	0	17	0	0	0	0	0	7	0	0	0	0	0	0	0	6.5	0	0	0	0
TUBAL3	0	5.5	0	0	5	0	2.5	0	5	0	3	4.5	2	7	4	0	3.5	3	2.5	0
TUBB	28	33	24	26	24.5	18	19	14	25	17	15.5	26	10.5	26	20.5	10	19.5	17	12.5	25.5
TUBB2A	29	31	23.5	0	24	18	0	0	25.5	0	12	27	8.5	26.5	17	10	18	0	12.5	24
TUBB2B	29	32.5	23.5	0	24	18	0	0	25.5	0	12	27	8.5	27.5	17	10	18	0	12.5	24
TUBB3	14.5	18.5	0	0	0	16	19	11.5	13.5	0	10	0	0	18.5	0	0	0	0	0	14
TUBB4A	25	31.5	19.5	0	19.5	16	19	11.5	23.5	18.5	17	22.5	11	27	22.5	8.5	16.5	14	13.5	23
TUBB4B	29	35.5	26	26.5	26	16	19	11.5	26.5	18.5	17	29	11	29	22.5	8.5	21.5	14	13.5	26
TUBB6	18	22.5	16.5	8.5	9	0	0	0	14.5	0	7	13	0	20	7	0	10.5	0	0	12
TUBB8	11	10.5	10.5	11	9.5	6	8	0	10	8	7.5	9	4.5	9.5	8.5	4	0	4	7	11
TUFM	0	0	0	0	0	0	0	0	3.5	0	0	3.5	0	2	0	0	2	0	0	6.5
TXN	0	0	0	0	0	0	0	0	0	0	0	0	0	0	0	0	0	0	0	3.5
U2SURP	4.5	2.5	0	9.5	3.5	0	0	0	0	0	3	0	0	0	0	0	0	0	0	11
UBA52	2.5	3	3	2.5	2.5	1.5	4	0	4	3	0	5.5	2.5	9	4	2	1.5	0	0	1.5
UBAP2L	0	1	0	0	0	0	0	0	0	0	0	0	0	0	0	0	0	0	0	0
UBB	2.5	3	3	2.5	2.5	1.5	4	0	4	3	0	5.5	2.5	9	4	2	1.5	0	0	1.5
UBC	2.5	3	3	2.5	2.5	1.5	4	0	4	3	0	5.5	2.5	9	4	2	1.5	0	0	1.5
UBL4A	0	0	0	0	0	0	0	0	0	0	0	0	0	2.5	0	0	0	0	0	0
UBR4	0	0	0	0	0	0	183	0	0	0	0	0	0	0	0	0	0	0	0	0
UBR5	0	0	0	0	0	0	2	0	0	0	0	0	0	0	0	0	0	0	0	0
UBTF	0	0	0	0	3	0	0	0	0	0	0	0	0	0	0	0	0	0	0	0
UGGT1	0	2	0	0	0	0	0	0	0	0	0	0	0	0	0	0	0	0	0	0
UIMC1	20.5	0	0	0	0	0	0	0	0	0	0	0	0	0	0	0	0	0	0	0
USP11	0	11.5	0	0	0	0	0	0	0	0	0	0	0	1.5	0	0	0	0	0	0
USP28	3	0	0	0	0	0	0	0	0	0	0	0	0	0	0	0	0	0	0	0
UTP15	0	2	0	0	0	0	0	0	0	0	0	0	0	0	0	0	0	0	0	0
VCP	0	0	0	0	0	0	6	0	0	0	0	0	0	9.5	0	0	0	0	0	0
VIM	10.5	40	4	4	1.5	0	2	0	11	0	3.5	12.5	1.5	7.5	0	0	16	0	1.5	2.5
VPRBP	0	0	0	0	0	0	17.5	0	0	0	0	0	0	0	0	0	0	0	0	0
WDR26	0	0	0	0	0	0	0	0	0	0	0	0	0	0	0	0	0	0	0	2
WDR5	6.5	0	0	0	0	0	0	0	0	0	0	0	0	0	0	0	0	0	0	0
WDR6	3	2	0	0	0	0	0	0	0	0	0	0	0	0	0	0	0	0	0	0
WDR77	15	14	7.5	15	12	7.5	0	0	14	11	10	11	13	0	10	0	12	10.5	13	16
WDR83	0	0	5.5	0	0	0	0	0	0	0	0	0	0	0	0	0	0	0	0	0
WRN	0	0	3	44	0	0	0	0	30	0	0	0	0	0	15.5	0	0	0	33	0
WRNIP1	0	0	0	0	0	0	0	0	0	0	0	0	0	6	0	0	0	0	0	0
XPC	0	0	1.5	0	0	4.5	0	0	1.5	17	0	0	0	0	0	0	0	0	0	0
XPO1	0	1.5	0	0	0	0	0	0	0	0	0	0	0	0	0	0	0	0	0	0
XPOT	0	2.5	0	0	0	0	0	0	0	0	0	0	0	0	0	0	0	0	0	0
XRCC1	0	0	2.5	4.5	0	12	22.5	3	4	24	0	0	0	0	4	31	0	0	0	0
XRCC4	0	0	7	68	39.5	0	22.5	57	1	4.5	0	0	0	0	4	0	0	0	0	0
XRCC5	2.5	0	57	70	1.5	62.5	31	58	86	72.5	0	18	0	0	73	17.5	0	29.5	15	0
XRCC6	2	0	61	71	2.5	54	26	55	62.5	76.5	0	14.5	2	0	76.5	18	0	20	12	0
YBX1	2.5	0	0	0	0	0	2	0	0	0	0	0	0	0	0	0	0	0	0	0
YBX2	2.5	0	0	0	0	0	0	0	0	0	0	0	0	0	0	0	0	0	0	0
YBX3	2.5	0	0	0	0	0	0	0	0	0	0	0	0	0	0	0	0	0	0	0
YEATS2	3.5	0	0	0	0	0	0	0	0	0	0	0	0	0	0	0	0	0	0	0
YTHDF2	0	2.5	0	0	0	0	0	0	0	0	0	0	0	0	0	0	0	0	0	0
ZBTB1	0	0	0	0	0	0	4.5	0	0	0	0	0	0	0	0	0	0	0	0	0
ZBTB2	13	0	0	0	0	0	2.5	0	0	0	0	0	0	0	0	0	0	0	0	0
ZBTB24	4	7	0	13	2	0	0	0	4	0	7	0	0	0	0	0	4	0	3.5	5.5
ZDBF2	1	1.5	0	6.5	0	0	0	0	0	0	4.5	0	0	0	0	0	2.5	0	3.5	23
ZKSCAN1	0	15	0	0	0	0	0	0	0	0	0	0	0	0	0	0	0	0	0	0
ZKSCAN8	0	4	0	0	0	0	0	0	0	0	0	0	0	0	0	0	0	0	0	0
ZMYND8	0	0	0	0	0	0	8.5	0	0	0	0	0	0	0	0	0	0	0	0	0
ZNF100	0	2.5	0	0	0	0	0	0	0	0	0	0	0	0	0	0	0	0	0	0
ZNF121	0	5	0	0	0	0	0	0	0	0	0	0	0	0	0	0	0	0	0	0
ZNF182	0	1.5	0	0	0	0	0	0	0	0	0	0	0	0	0	0	0	0	0	0
ZNF229	0	0	0	0	0	0	0	0	0	0	0	0	0	2	0	0	0	0	0	0
ZNF248	0	1.5	0	0	0	0	0	0	0	0	0	0	0	0	0	0	0	0	0	0
ZNF268	0	1.5	0	0	0	0	0	0	0	0	0	0	0	0	0	0	0	0	0	0
ZNF28	0	0	0	0	0	0	0	0	0	0	0	0	0	2	0	0	0	0	0	0
ZNF281	0	4	0	0	0	0	0	0	0	0	0	0	0	0	0	0	0	0	0	0
ZNF33A	0	1.5	0	0	0	0	0	0	0	0	0	0	0	0	0	0	0	0	0	0
ZNF33B	0	1.5	0	0	0	0	0	0	0	0	0	0	0	0	0	0	0	0	0	0
ZNF362	0	0	3	0	0	0	0	0	1.5	3	0	0	0	0	0	0	0	0	0	0
ZNF384	0	0	3	0	0	4	0	2	1.5	4	0	0	0	0	0	0	0	0	0	0
ZNF431	0	2.5	0	0	0	0	0	0	0	0	0	0	0	0	0	0	0	0	0	0
ZNF432	0	1.5	0	0	0	0	0	0	0	0	0	0	0	0	0	0	0	0	0	0
ZNF451	0	0	0	0	0	0	0	0	0	0	0	0	0	31.5	0	0	0	0	0	0
ZNF460	0	1.5	0	0	0	0	0	0	0	0	0	0	0	0	0	0	0	0	0	0
ZNF468	0	0	0	0	0	0	0	0	0	0	0	0	0	2	0	0	0	0	0	0
ZNF578	0	2.5	0	0	0	0	0	0	0	0	0	0	0	0	0	0	0	0	0	0
ZNF614	0	1.5	0	0	0	0	0	0	0	0	0	0	0	0	0	0	0	0	0	0
ZNF622	0	0	0	0	0	0	3	0	0	0	0	0	0	0	0	0	0	0	0	0
ZNF629	0	4	0	0	0	0	0	0	0	0	0	0	0	0	0	0	0	0	0	0
ZNF639	2	0	0	0	0	0	3	0	0	0	0	0	0	0	0	0	0	0	0	0
ZNF679	0	3	0	0	0	0	0	0	0	0	0	0	0	0	0	0	0	0	0	0
ZNF687	0	0	0	0	0	0	10	0	0	0	0	0	0	0	0	0	0	0	0	0
ZNF701	0	0	0	0	0	0	0	0	0	0	0	0	0	2	0	0	0	0	0	0
ZNF71	0	1	0	0	0	0	0	0	0	0	0	0	0	0	0	0	0	0	0	0
ZNF73	0	1	0	0	0	0	0	0	0	0	0	0	0	0	0	0	0	0	0	0
ZNF732	0	3	0	0	0	0	0	0	0	0	0	0	0	0	0	0	0	0	0	0
ZNF737	0	2.5	0	0	0	0	0	0	0	0	0	0	0	0	0	0	0	0	0	0
ZNF761	0	0	0	0	0	0	0	0	0	0	0	0	0	1.5	0	0	0	0	0	0
ZNF765	0	0	0	0	0	0	0	0	0	0	0	0	0	2	0	0	0	0	0	0
ZNF768	7	9.5	0	0	0	0	0	0	0	0	0	0	0	0	0	0	0	0	0	0
ZNF808	0	3	0	0	0	0	0	0	0	0	0	0	0	0	0	0	0	0	0	0
ZNF813	0	0	0	0	0	0	0	0	0	0	0	0	0	2	0	0	0	0	0	0
ZNF816	0	0	0	0	0	0	0	0	0	0	0	0	0	2	0	0	0	0	0	0
ZNF85	0	0	0	0	0	0	0	0	0	0	0	0	0	2	0	0	0	0	0	0
ZNF888	0	0	0	0	0	0	0	0	0	0	0	0	0	2	0	0	0	0	0	0
ZRANB2	0	0	0	0	2	0	0	0	0	0	0	0	0	0	0	0	0	0	0	1.5
ZYX	0	0	0	0	0	0	0	0	0	0	2	0	0	0	0	0	0	0	1.5	6.5
